# Supplementary material for: Perinatal exposure to pesticides alters synaptic plasticity signaling and induces behavioral deficits associated with neurodevelopmental disorders
Source: Cell Biol Toxicol. 2022 Feb 8;39(5):2089–111. doi: 10.1007/s10565-022-09697-2 (PMC10547633; doi:10.1007/s10565-022-09697-2)
Supplement: Supplementary file 2 — Supplementary file2 (XLSX 469 KB) [file 10565_2022_9697_MOESM2_ESM.xlsx]

## Sheet: Excel Table S1
Excel Table S1.	ID of all the proteins detected by LC-MS/MS proteomic analysis ordered by FDR confidence score
Confidence	Accession	Description	Gene Symbol	MW [kDa]	calc. pI	Exp. q-value	# Peptides	# Unique Pepts	# Razor Pepts	# PSMs	Coverage [%]	Score Mascot	Score MSAmanda	Score MSFragger	Score SequestHT	Sum PEP Score	Cellular Component	Biological Process	Molecular Function
High	A0A0G2JZ69	Spectrin alpha chain, non-erythrocytic 1 OS=Rattus norvegicus OX=10116 GN=Sptan1 PE=1 SV=1	Sptan1	286.5	5.39	0	113	2	138	1113	57	7833	75232.5	3046	939.77	1345.63	cytoskeleton;cytosol;membrane	cell organization and biogenesis;regulation of biological process	metal ion binding;protein binding
High	Q6IRK8	Spectrin alpha chain, non-erythrocytic 1 OS=Rattus norvegicus OX=10116 GN=Sptan1 PE=1 SV=1	Sptan1	282.2	5.31	0	112	1	0	1074	57	7561	72225.5	2943	897.05	1305.33	cytoskeleton;cytosol;membrane	cell organization and biogenesis;regulation of biological process	metal ion binding;protein binding
High	P11442	Clathrin heavy chain 1 OS=Rattus norvegicus OX=10116 GN=Cltc PE=1 SV=3	Cltc	191.5	5.72	0	63	63	0	778	51	4170	60288.3	2035	648.61	816.908	cytoplasm;cytoskeleton;cytosol;endosome;membrane;mitochondrion;vacuole	cell differentiation;cell organization and biogenesis;metabolic process;regulation of biological process;transport	protein binding;RNA binding;structural molecule activity
High	F1LNK0	Microtubule-associated protein OS=Rattus norvegicus OX=10116 GN=Map2 PE=1 SV=3	Map2	210.6	4.82	0	66	3	77	585	50	3511	39779.9	1495	502.42	717.665	cytoplasm;cytoskeleton;cytosol;endoplasmic reticulum	cell organization and biogenesis;regulation of biological process;response to stimulus	protein binding
High	A0A0U1RRX4	Microtubule-associated protein OS=Rattus norvegicus OX=10116 GN=Map2 PE=1 SV=1	Map2	198.8	4.83	0	64	1	0	583	51	3520	40227.4	1481	498.8	701.242	cytoplasm;cytoskeleton;cytosol;endoplasmic reticulum	cell organization and biogenesis;regulation of biological process;response to stimulus	protein binding
High	G3V6S0	Spectrin beta chain OS=Rattus norvegicus OX=10116 GN=Sptbn1 PE=1 SV=3		273.1	5.73	0	65	56	11	492	36	2526	36898.1	1157	410.02	587.911	cytoplasm;cytoskeleton;membrane;nucleus	cell organization and biogenesis;metabolic process;regulation of biological process;transport	protein binding;RNA binding;structural molecule activity
High	P06687	Sodium/potassium-transporting ATPase subunit alpha-3 OS=Rattus norvegicus OX=10116 GN=Atp1a3 PE=1 SV=2	Atp1a3	111.6	5.41	0	39	24	26	958	44	6547	63260.7	2412	777.57	564.776	cytoplasm;endoplasmic reticulum;Golgi;membrane;nucleus	cellular homeostasis;regulation of biological process;response to stimulus;transport	catalytic activity;metal ion binding;nucleotide binding;protein binding;transporter activity
High	Q3KRE8	Tubulin beta-2B chain OS=Rattus norvegicus OX=10116 GN=Tubb2b PE=1 SV=1	Tubb2b	49.9	4.89	0	23	6	32	1655	71	8582	126059	4697	1275.31	544.209	cytoplasm;cytoskeleton;nucleus	cell organization and biogenesis;cellular component movement;regulation of biological process	catalytic activity;nucleotide binding;protein binding;structural molecule activity
High	M0R9X8	Cytoplasmic dynein 1 heavy chain 1 OS=Rattus norvegicus OX=10116 GN=Dync1h1 PE=1 SV=2	Dync1h1	531.7	6.42	0	68	68	0	459	18	2097	29665.4	1111	359.2	528.624	cytoplasm;membrane	cell division;cell organization and biogenesis;cellular component movement;regulation of biological process;response to stimulus;transport	catalytic activity;motor activity;nucleotide binding;protein binding;RNA binding
High	P69897	Tubulin beta-5 chain OS=Rattus norvegicus OX=10116 GN=Tubb5 PE=1 SV=1	Tubb5	49.6	4.89	0	21	4	0	1413	71	7865	112603	3886	1048.51	487.352	cytoplasm;cytoskeleton;membrane;nucleus	cell organization and biogenesis	catalytic activity;nucleotide binding;protein binding;structural molecule activity
High	Q68FR8	Tubulin alpha-3 chain OS=Rattus norvegicus OX=10116 GN=Tuba3a PE=2 SV=1	Tuba3b; Tuba3a	49.9	5.1	0	19	1	1	1347	61	9573	84853.1	3713	1343.34	477.501	cytoplasm;cytoskeleton;nucleus	cell organization and biogenesis	catalytic activity;nucleotide binding;structural molecule activity
High	P10719	ATP synthase subunit beta, mitochondrial OS=Rattus norvegicus OX=10116 GN=Atp5f1b PE=1 SV=2	Atp5b	56.3	5.34	0	23	23	0	652	61	5086	54964.8	1875	588.76	477.158	cell surface;membrane;mitochondrion;nucleus	cell differentiation;cellular homeostasis;metabolic process;regulation of biological process;transport	catalytic activity;metal ion binding;nucleotide binding;protein binding;receptor activity;transporter activity
High	F1MA36	Spectrin beta chain OS=Rattus norvegicus OX=10116 GN=Sptbn2 PE=1 SV=2	Sptbn2	270.8	5.83	0	56	48	0	445	30	2186	35270.6	985	351.9	476.231	cytoplasm;cytoskeleton;cytosol;endosome;membrane	cell organization and biogenesis;regulation of biological process;response to stimulus;transport	protein binding;structural molecule activity
High	G3V7C6	Tubulin beta chain OS=Rattus norvegicus OX=10116 GN=Tubb4b PE=1 SV=2		61.1	4.86	0	22	1	10	1536	60	7916	117301	4279	1192.12	464.309	cytoplasm;cytoskeleton;nucleus	cell organization and biogenesis	catalytic activity;nucleotide binding;RNA binding;structural molecule activity
High	P47942	Dihydropyrimidinase-related protein 2 OS=Rattus norvegicus OX=10116 GN=Dpysl2 PE=1 SV=1	Dpysl2	62.2	6.38	0	27	23	15	677	72	4255	53342.2	1817	510.73	459.711	cytoplasm;cytoskeleton;cytosol;membrane;mitochondrion	cell differentiation;cell organization and biogenesis;cellular component movement;development;regulation of biological process;response to stimulus;transport	catalytic activity;protein binding
High	Q6AYZ1	Tubulin alpha-1C chain OS=Rattus norvegicus OX=10116 GN=Tuba1c PE=1 SV=1	Tuba1c; LOC100909441	49.9	5.1	0	23	5	32	1633	70	9391	117320	3480	1266.12	445.419	cytoplasm;cytoskeleton;membrane;nucleus	cell organization and biogenesis	catalytic activity;nucleotide binding;structural molecule activity
High	A0A0G2K3K2	Actin, cytoplasmic 1 OS=Rattus norvegicus OX=10116 GN=Actb PE=1 SV=1	Actb	42.1	5.48	0	19	10	16	1561	66	14251	96852.8	4386	1500.08	445.091	cytoskeleton;cytosol;membrane;nucleus	cell organization and biogenesis;response to stimulus	DNA binding;nucleotide binding;protein binding
High	P06686	Sodium/potassium-transporting ATPase subunit alpha-2 OS=Rattus norvegicus OX=10116 GN=Atp1a2 PE=1 SV=1	Atp1a2	112.1	5.55	0	33	18	1	656	38	4887	44512.1	1696	546.44	440.007	cytoplasm;endosome;membrane	cellular homeostasis;metabolic process;regulation of biological process;response to stimulus;transport	catalytic activity;metal ion binding;nucleotide binding;protein binding;transporter activity
High	Q5XIF6	Tubulin alpha-4A chain OS=Rattus norvegicus OX=10116 GN=Tuba4a PE=1 SV=1	Tuba4a	49.9	5.06	0	22	6	6	1658	68	9878	112258	3951	1451.51	436.32	cytoplasm;cytoskeleton	cell organization and biogenesis	catalytic activity;nucleotide binding;protein binding;structural molecule activity
High	B4F7C2	Tubulin beta chain OS=Rattus norvegicus OX=10116 GN=Tubb4a PE=1 SV=1	Tubb4a	49.6	4.88	0	20	3	0	1307	68	7331	95211.9	3566	1040.39	421.378	cytoplasm;cytoskeleton;nucleus	cell organization and biogenesis;regulation of biological process	catalytic activity;metal ion binding;nucleotide binding;structural molecule activity
High	P11980	Pyruvate kinase PKM OS=Rattus norvegicus OX=10116 GN=Pkm PE=1 SV=3	Pkm	57.8	7.06	0	28	6	31	439	67	3147	38225.7	1217	388.47	419.275	cytoplasm;cytosol;mitochondrion;nucleus	cell death;cell organization and biogenesis;metabolic process;response to stimulus	catalytic activity;metal ion binding;nucleotide binding;protein binding;RNA binding
High	P21575	Dynamin-1 OS=Rattus norvegicus OX=10116 GN=Dnm1 PE=1 SV=2	Dnm1	97.2	6.87	0	37	30	10	458	46	2649	32217.8	1206	334.06	399.462	cytoplasm;cytoskeleton;Golgi;membrane	cell communication;cell organization and biogenesis;metabolic process;regulation of biological process;response to stimulus;transport	catalytic activity;nucleotide binding;protein binding;RNA binding
High	P34926	Microtubule-associated protein 1A OS=Rattus norvegicus OX=10116 GN=Map1a PE=1 SV=1	Map1a	299.3	4.94	0	46	45	2	349	24	1431	22060.5	762	242.52	394.815	cytoplasm;cytoskeleton;cytosol	cell organization and biogenesis;regulation of biological process	protein binding
High	Q9ER34	Aconitate hydratase, mitochondrial OS=Rattus norvegicus OX=10116 GN=Aco2 PE=1 SV=2	Aco2	85.4	7.83	0	31	31	0	364	47	2172	24571.4	945	308.47	381.831	mitochondrion	metabolic process;response to stimulus	catalytic activity;metal ion binding;protein binding
High	P06685	Sodium/potassium-transporting ATPase subunit alpha-1 OS=Rattus norvegicus OX=10116 GN=Atp1a1 PE=1 SV=1	Atp1a1	113	5.45	0	31	16	1	621	35	4637	41357.1	1564	503.55	372.38	endoplasmic reticulum;endosome;Golgi;membrane	cellular homeostasis;metabolic process;regulation of biological process;response to stimulus;transport	catalytic activity;metal ion binding;nucleotide binding;protein binding;transporter activity
High	P09951	Synapsin-1 OS=Rattus norvegicus OX=10116 GN=Syn1 PE=1 SV=3	Syn1	73.9	9.8	0	21	20	1	330	49	2193	16460.2	1220	395.39	369.356	cytosol;Golgi;membrane	cell organization and biogenesis;transport	catalytic activity;nucleotide binding;protein binding
High	P62944	AP-2 complex subunit beta OS=Rattus norvegicus OX=10116 GN=Ap2b1 PE=1 SV=1	Ap2b1; LOC100912146	104.5	5.38	0	27	15	18	271	32	2348	16943	823	247.04	367.13	membrane	cell organization and biogenesis;transport	protein binding;transporter activity
High	A0A0G2JVG3	Pyruvate kinase OS=Rattus norvegicus OX=10116 GN=Pkm PE=1 SV=1		53.2	7.83	0	24	2	0	350	65	2408	29843.2	999	307.96	351.268		metabolic process	catalytic activity;metal ion binding
High	A0A0G2K6U1	Vesicle-fusing ATPase OS=Rattus norvegicus OX=10116 GN=Nsf PE=1 SV=1		82.6	6.95	0	33	32	3	362	49	1544	23533.6	831	225.84	339.056		metabolic process;response to stimulus	catalytic activity;nucleotide binding;RNA binding
High	P15205	Microtubule-associated protein 1B OS=Rattus norvegicus OX=10116 GN=Map1b PE=1 SV=3		269.5	4.81	0	38	37	0	260	21	1094	17682.3	599	203.68	336.561
High	P82995	Heat shock protein HSP 90-alpha OS=Rattus norvegicus OX=10116 GN=Hsp90aa1 PE=1 SV=3	Hsp90aa1; LOC103692716	84.8	5.01	0	28	16	0	302	37	1816	24185.7	697	231.84	329.992	cell surface;cytoplasm;cytosol;membrane;nucleus	cell death;cell organization and biogenesis;cellular component movement;metabolic process;regulation of biological process;response to stimulus;transport	catalytic activity;enzyme regulator activity;nucleotide binding;protein binding;RNA binding
High	P15999	ATP synthase subunit alpha, mitochondrial OS=Rattus norvegicus OX=10116 GN=Atp5f1a PE=1 SV=2	Atp5a1	59.7	9.19	0	23	23	0	739	48	4423	55498.2	1708	581.15	326.263	membrane;mitochondrion	metabolic process;regulation of biological process;transport	catalytic activity;nucleotide binding;protein binding;RNA binding;transporter activity
High	P07335	Creatine kinase B-type OS=Rattus norvegicus OX=10116 GN=Ckb PE=1 SV=2	Ckb	42.7	5.67	0	15	15	0	628	58	2877	33757.8	1851	596.59	318.732	cytoplasm;cytosol;mitochondrion;nucleus	cellular homeostasis;metabolic process	catalytic activity;nucleotide binding;protein binding
High	Q4QRB4	Tubulin beta-3 chain OS=Rattus norvegicus OX=10116 GN=Tubb3 PE=1 SV=1	Tubb3	50.4	4.93	0	18	5	1	1066	54	5396	98433.7	2269	696.27	315.849	cytoplasm;cytoskeleton;nucleus	cell differentiation;cell organization and biogenesis;cellular component movement	catalytic activity;nucleotide binding;structural molecule activity
High	P02770	Albumin OS=Rattus norvegicus OX=10116 GN=Alb PE=1 SV=2	Alb	68.7	6.48	0	29	2	34	323	58	1582	25449	786	271.08	310.506	cytoplasm;endoplasmic reticulum;extracellular;Golgi;nucleus	cell communication;regulation of biological process;response to stimulus;transport	DNA binding;metal ion binding;protein binding
High	A0A0G2JSH5	Albumin OS=Rattus norvegicus OX=10116 GN=Alb PE=1 SV=1	Alb	68.7	6.48	0	28	1	0	309	57	1469	24558.1	768	255.55	306.63	cytoplasm;endoplasmic reticulum;extracellular;Golgi;nucleus	cell communication;regulation of biological process;response to stimulus;transport	DNA binding;metal ion binding;protein binding
High	P04797	Glyceraldehyde-3-phosphate dehydrogenase OS=Rattus norvegicus OX=10116 GN=Gapdh PE=1 SV=3	Gapdh; LOC685186; LOC108351137	35.8	8.03	0	20	3	25	352	65	2284	13851	1218	331.54	298.825	cytoplasm;cytoskeleton;cytosol;membrane;mitochondrion;nucleus	cell death;cell organization and biogenesis;defense response;development;metabolic process;regulation of biological process;response to stimulus	catalytic activity;enzyme regulator activity;nucleotide binding;protein binding
High	P04264	Keratin, type II cytoskeletal 1 (Contact-Cont) OS=Homo sapiens GN=KRT1 PE=1 SV=6	KRT1	66	8.12	0	24	17	8	379	43	2512	25722.6	813	302.74	294.732	cytoskeleton;cytosol;extracellular;membrane;nucleus	cell death;defense response;metabolic process;regulation of biological process;response to stimulus;transport	catalytic activity;motor activity;protein binding;receptor activity;structural molecule activity
High	P63018	Heat shock cognate 71 kDa protein OS=Rattus norvegicus OX=10116 GN=Hspa8 PE=1 SV=1	Hspa8	70.8	5.52	0	30	20	12	521	52	2350	34418.9	1118	349.82	293.756	cell surface;cytoplasm;cytosol;endosome;membrane;nucleus;spliceosomal complex;vacuole	cell organization and biogenesis;cellular component movement;metabolic process;regulation of biological process;response to stimulus;transport	catalytic activity;nucleotide binding;protein binding;RNA binding
High	G3V6Y6	Alpha-1,4 glucan phosphorylase OS=Rattus norvegicus OX=10116 GN=Pygb PE=1 SV=2	Pygb	96.7	6.9	0	29	20	9	260	39	1474	21363.3	655	224.64	286.327	cytoplasm;membrane	metabolic process	catalytic activity;protein binding
High	P07323	Gamma-enolase OS=Rattus norvegicus OX=10116 GN=Eno2 PE=1 SV=2	Eno2; LOC100911625	47.1	5.16	0	18	14	0	287	69	1720	15646.5	783	242.55	281.208	cell surface;cytoplasm;membrane	cell organization and biogenesis;metabolic process;regulation of biological process;response to stimulus	catalytic activity;metal ion binding;protein binding
High	Q62952	Dihydropyrimidinase-related protein 3 OS=Rattus norvegicus OX=10116 GN=Dpysl3 PE=1 SV=2	Dpysl3	61.9	6.49	0	17	13	0	357	46	1819	26968.4	790	257.07	279.152	cytoplasm;cytosol	cell organization and biogenesis;regulation of biological process;response to stimulus	catalytic activity;protein binding
High	P13233	2',3'-cyclic-nucleotide 3'-phosphodiesterase OS=Rattus norvegicus OX=10116 GN=Cnp PE=1 SV=2	Cnp	47.2	8.9	0	26	25	1	431	60	3249	26195.4	967	348.18	276.958	cytoplasm;membrane	cell differentiation;cell organization and biogenesis;metabolic process;response to stimulus	catalytic activity;nucleotide binding;RNA binding
High	Q6AY56	Tubulin alpha-8 chain OS=Rattus norvegicus OX=10116 GN=Tuba8 PE=2 SV=1	Tuba8	50	5.1	0	14	1	0	884	41	7019	60821.8	2276	760.03	271.867	cytoplasm;cytoskeleton	cell organization and biogenesis	catalytic activity;nucleotide binding;structural molecule activity
High	A0A0G2K6R9	Ankyrin 2 OS=Rattus norvegicus OX=10116 GN=Ank2 PE=1 SV=1		429.6	5.17	0	34	30	5	234	11	942	15075.1	520	199.6	270.519	cytoplasm;cytoskeleton;membrane	cell communication;cell organization and biogenesis;cellular homeostasis;regulation of biological process;response to stimulus	protein binding;structural molecule activity
High	P61765	Syntaxin-binding protein 1 OS=Rattus norvegicus OX=10116 GN=Stxbp1 PE=1 SV=1	Stxbp1	67.5	6.96	0	29	29	0	266	53	1367	23650.5	600	204.44	268.402	cytoplasm;cytoskeleton;cytosol;membrane;mitochondrion;nucleus	cell communication;cell organization and biogenesis;regulation of biological process;response to stimulus;transport	protein binding;RNA binding
High	P34058	Heat shock protein HSP 90-beta OS=Rattus norvegicus OX=10116 GN=Hsp90ab1 PE=1 SV=4	Hsp90ab1	83.2	5.03	0	29	16	16	291	40	1365	24865	614	198.22	267.573	cell surface;cytoplasm;cytosol;extracellular;membrane;mitochondrion;nucleus	cell organization and biogenesis;metabolic process;regulation of biological process;response to stimulus	enzyme regulator activity;nucleotide binding;protein binding;RNA binding
High	M0R660	Glyceraldehyde-3-phosphate dehydrogenase OS=Rattus norvegicus OX=10116 PE=1 SV=1	RGD1565368	35.8	8.25	0	18	1	0	323	59	2055	13851	1097	296.88	260.548		metabolic process	catalytic activity;nucleotide binding
High	Q63537	Synapsin-2 OS=Rattus norvegicus OX=10116 GN=Syn2 PE=1 SV=1	Syn2	63.4	8.57	0	18	16	2	298	39	1577	16021.3	770	290.5	258.92	membrane	regulation of biological process;transport	catalytic activity;nucleotide binding;protein binding
High	Q66HA8	Heat shock protein 105 kDa OS=Rattus norvegicus OX=10116 GN=Hsph1 PE=1 SV=1	Hsph1	96.4	5.55	0	25	24	1	155	38	883	12118.9	448	129.02	258.495	cytoplasm;cytosol;nucleus	metabolic process;regulation of biological process	enzyme regulator activity;nucleotide binding;protein binding
High	F1LNY3	Neural cell adhesion molecule 1 OS=Rattus norvegicus OX=10116 GN=Ncam1 PE=1 SV=2		92.7	4.89	0	20	4	20	163	36	994	7816.12	502	170.13	256.989	membrane		protein binding
High	P05708	Hexokinase-1 OS=Rattus norvegicus OX=10116 GN=Hk1 PE=1 SV=4	Hk1	102.3	6.71	0	29	5	25	348	37	1928	22895.6	722	226.62	254.188	cytosol;membrane;mitochondrion	cellular homeostasis;metabolic process;regulation of biological process;response to stimulus	catalytic activity;nucleotide binding;protein binding
High	P23565	Alpha-internexin OS=Rattus norvegicus OX=10116 GN=Ina PE=1 SV=2	Ina	56.1	5.22	0	22	17	0	224	51	1399	17564	533	175.98	253.04	cytoskeleton;membrane	cell differentiation;cell organization and biogenesis;development;regulation of biological process	protein binding;structural molecule activity
High	Q62950	Dihydropyrimidinase-related protein 1 OS=Rattus norvegicus OX=10116 GN=Crmp1 PE=1 SV=1	Crmp1	62.2	7.12	0	18	15	1	240	51	1554	16987	591	180.89	248.515	cytoplasm;cytoskeleton;cytosol	cell organization and biogenesis;cellular component movement;regulation of biological process;response to stimulus	catalytic activity;protein binding
High	P05065	Fructose-bisphosphate aldolase A OS=Rattus norvegicus OX=10116 GN=Aldoa PE=1 SV=2	Aldoa	39.3	8.09	0	24	18	8	253	79	1191	13774.5	751	169.07	244.478	cytoplasm;cytoskeleton;cytosol;membrane;mitochondrion;nucleus	cell organization and biogenesis;cellular homeostasis;metabolic process;regulation of biological process;response to stimulus	catalytic activity;protein binding;RNA binding
High	G3V9Y1	Myosin, heavy polypeptide 10, non-muscle, isoform CRA_b OS=Rattus norvegicus OX=10116 GN=Myh10 PE=1 SV=1	Myh10	228.9	5.54	0	36	26	9	222	22	1257	17171	484	150.76	241.628	cytoplasm;membrane;nucleus	cell organization and biogenesis;cell proliferation;cellular component movement;metabolic process;regulation of biological process;transport	catalytic activity;motor activity;nucleotide binding;protein binding;transporter activity
High	Q66HM2	AP-2 complex subunit alpha OS=Rattus norvegicus OX=10116 GN=Ap2a2 PE=1 SV=1	Ap2a2	104.1	6.83	0	25	17	0	235	32	1393	13071.9	543	214.2	236.16	cytoplasm;Golgi;membrane	transport	protein binding;transporter activity
High	P10860	Glutamate dehydrogenase 1, mitochondrial OS=Rattus norvegicus OX=10116 GN=Glud1 PE=1 SV=2	Glud1	61.4	8	0	24	24	0	263	48	1388	19241.9	606	193.71	232.939	cytoplasm;membrane;mitochondrion;organelle lumen	metabolic process;regulation of biological process;response to stimulus	catalytic activity;nucleotide binding;protein binding
High	A0A0G2K0M8	Neural cell adhesion molecule 1 OS=Rattus norvegicus OX=10116 GN=Ncam1 PE=1 SV=1		108.5	4.87	0	17	1	0	143	25	861	7319.96	449	149.18	231.465	cytosol;membrane		protein binding
High	G3V9N8	AP complex subunit beta OS=Rattus norvegicus OX=10116 GN=Ap1b1 PE=1 SV=3	Ap1b1	104.5	5.1	0	23	11	0	148	30	1012	8803.29	430	110.25	230.499	cytoplasm;cytosol;Golgi;membrane	cell organization and biogenesis;transport	protein binding;transporter activity
High	Q63198	Contactin-1 OS=Rattus norvegicus OX=10116 GN=Cntn1 PE=1 SV=2	Cntn1	113.4	6.11	0	20	20	0	173	28	704	11673.1	471	150.6	229.986	membrane	cell organization and biogenesis;regulation of biological process;response to stimulus	protein binding
High	Q6T487	Alpha-actinin-1 OS=Rattus norvegicus OX=10116 GN=Actn1 PE=1 SV=1	Actn1	105.4	5.39	0	23	12	10	130	31	571	9307.97	350	82.2	226.603	cytoplasm;cytoskeleton;cytosol;membrane;nucleus	cell differentiation;cell organization and biogenesis;regulation of biological process	metal ion binding;protein binding;RNA binding
High	P62815	V-type proton ATPase subunit B, brain isoform OS=Rattus norvegicus OX=10116 GN=Atp6v1b2 PE=1 SV=1	Atp6v1b2	56.5	5.81	0	15	15	0	182	46	1572	8226.12	677	190.97	224.966	cytoplasm;cytosol;membrane	cellular homeostasis;metabolic process;transport	catalytic activity;nucleotide binding;transporter activity
High	A0A0G2K4M6	Actin, aortic smooth muscle OS=Rattus norvegicus OX=10116 GN=Acta2 PE=3 SV=1		41.9	5.39	0	16	7	0	1026	55	5345	99127.7	1921	721.82	223.431			nucleotide binding
High	P12839	Neurofilament medium polypeptide OS=Rattus norvegicus OX=10116 GN=Nefm PE=1 SV=4	Nefm	95.7	4.79	0	28	23	6	212	31	616	16354.8	406	139.63	222.488	cytoskeleton	cell organization and biogenesis;cellular component movement;regulation of biological process;response to stimulus;transport	protein binding;structural molecule activity
High	P63039	60 kDa heat shock protein, mitochondrial OS=Rattus norvegicus OX=10116 GN=Hspd1 PE=1 SV=1	Hspd1	60.9	6.18	0	21	21	0	199	47	1474	12093.7	534	159.13	220.576	cell surface;cytoplasm;cytosol;endoplasmic reticulum;endosome;Golgi;membrane;mitochondrion;organelle lumen	cell organization and biogenesis;cell proliferation;metabolic process;regulation of biological process;response to stimulus;transport	catalytic activity;nucleotide binding;protein binding;RNA binding
High	P35527	Keratin, type I cytoskeletal 9 (Contact-Cont) OS=Homo sapiens GN=KRT9 PE=1 SV=3	KRT9	62	5.24	0	15	14	0	333	35	1785	19922.9	732	249.86	220.507	cytosol;membrane;nucleus	cell death;cell organization and biogenesis	structural molecule activity
High	Q6S3A5	Plectin OS=Rattus norvegicus OX=10116 GN=Plec PE=1 SV=1	Plec	519.7	5.73	0	35	35	0	165	11	826	11275.8	391	118.92	220.253	cytoplasm;cytoskeleton;cytosol;membrane	cell differentiation;cell organization and biogenesis;response to stimulus	protein binding;RNA binding;structural molecule activity
High	P13645	Keratin, type I cytoskeletal 10 (Contact-Cont) OS=Homo sapiens GN=KRT10 PE=1 SV=6	KRT10	58.8	5.21	0	19	17	3	319	37	2046	25897.5	692	224.14	219.628	cytoplasm;cytoskeleton;cytosol;membrane;nucleus	cell death;cell differentiation;metabolic process	structural molecule activity
High	D3ZUY8	AP-2 complex subunit alpha OS=Rattus norvegicus OX=10116 GN=Ap2a1 PE=1 SV=1	Ap2a1	107.6	7.06	0	27	19	8	250	34	1231	17625.3	469	177.7	218.949	cytoplasm;membrane	regulation of biological process;transport	protein binding;transporter activity
High	P19527	Neurofilament light polypeptide OS=Rattus norvegicus OX=10116 GN=Nefl PE=1 SV=3	Nefl	61.3	4.65	0	22	18	0	245	46	1364	17341.2	485	164.87	216.522	cytoplasm	cell organization and biogenesis;cellular component movement;regulation of biological process;response to stimulus;transport	catalytic activity;motor activity;protein binding;structural molecule activity
High	P46462	Transitional endoplasmic reticulum ATPase OS=Rattus norvegicus OX=10116 GN=Vcp PE=1 SV=3	Vcp	89.3	5.26	0	24	24	0	188	36	926	11565.1	377	106.37	213.977	cytoplasm;cytosol;endoplasmic reticulum;membrane;nucleus;proteasome	cell communication;cell organization and biogenesis;metabolic process;regulation of biological process;response to stimulus;transport	catalytic activity;enzyme regulator activity;nucleotide binding;protein binding;RNA binding
High	P62260	14-3-3 protein epsilon OS=Rattus norvegicus OX=10116 GN=Ywhae PE=1 SV=1	Ywhae	29.2	4.74	0	17	15	4	508	67	3215	43263.2	893	303.33	212.769	cytoplasm;cytosol;membrane;mitochondrion;nucleus	cellular component movement;cellular homeostasis;metabolic process;regulation of biological process;response to stimulus;transport	enzyme regulator activity;protein binding;RNA binding
High	P50398	Rab GDP dissociation inhibitor alpha OS=Rattus norvegicus OX=10116 GN=Gdi1 PE=1 SV=1	Gdi1	50.5	5.14	0	18	14	0	175	66	951	15954.4	523	116.1	212.748	cytoplasm;Golgi	metabolic process;regulation of biological process;response to stimulus;transport	catalytic activity;enzyme regulator activity;protein binding
High	O35303	Dynamin-1-like protein OS=Rattus norvegicus OX=10116 GN=Dnm1l PE=1 SV=1	Dnm1l	83.9	7.08	0	24	24	0	186	42	1246	13003	495	169.21	212.496	cytoplasm;cytoskeleton;cytosol;endoplasmic reticulum;Golgi;membrane;mitochondrion	cell death;cell organization and biogenesis;regulation of biological process;response to stimulus;transport	catalytic activity;nucleotide binding;protein binding
High	P47819	Glial fibrillary acidic protein OS=Rattus norvegicus OX=10116 GN=Gfap PE=1 SV=2	Gfap	49.9	5.44	0	18	16	1	244	48	1331	19586.5	534	154.38	211.848	cytoplasm;cytoskeleton;membrane	cell differentiation;cell organization and biogenesis;regulation of biological process;response to stimulus	catalytic activity;motor activity;protein binding;structural molecule activity
High	P16617	Phosphoglycerate kinase 1 OS=Rattus norvegicus OX=10116 GN=Pgk1 PE=1 SV=2	Pgk1	44.5	7.9	0	19	19	0	200	58	988	12095.2	537	140.73	209.964	cytoplasm;cytosol;membrane	cell differentiation;metabolic process;regulation of biological process;response to stimulus	catalytic activity;nucleotide binding
High	F1LRV4	Heat shock 70 kDa protein 4 OS=Rattus norvegicus OX=10116 GN=Hspa4 PE=1 SV=1		94	5.21	0	22	21	0	152	38	720	12872.4	360	91.04	209.587	cytosol	cell organization and biogenesis;transport	nucleotide binding
High	Q9Z2L0	Voltage-dependent anion-selective channel protein 1 OS=Rattus norvegicus OX=10116 GN=Vdac1 PE=1 SV=4	Vdac1	30.7	8.54	0	14	13	1	230	75	1843	15138	777	209.9	209.396	membrane;mitochondrion;nucleus	cell communication;cell death;cell differentiation;defense response;regulation of biological process;response to stimulus;transport	nucleotide binding;protein binding;transporter activity
High	A0A0G2K1L8	Brain acid soluble protein 1 OS=Rattus norvegicus OX=10116 GN=Basp1 PE=1 SV=1		21.7	4.51	0	11	1	15	192	57	897	16287.1	505	85.3	209.132	cytoplasm;membrane;nucleus	cell differentiation;regulation of biological process	DNA binding;protein binding
High	F1M3W5	Dmx-like 2 OS=Rattus norvegicus OX=10116 GN=Dmxl2 PE=1 SV=3	Dmxl2; Dmxl2-ps1	341.1	6.38	0	25	25	0	142	12	639	9279.26	323	98.84	208.667		cell organization and biogenesis;cellular homeostasis	protein binding
High	P11505	Plasma membrane calcium-transporting ATPase 1 OS=Rattus norvegicus OX=10116 GN=Atp2b1 PE=1 SV=3		134.6	5.86	0	27	13	17	177	27	887	11746.8	412	107.27	203.117
High	M0RAQ6	Hexokinase OS=Rattus norvegicus OX=10116 GN=Hk1 PE=1 SV=2		99.5	7.14	0	25	1	0	284	32	1108	18644.2	552	165.36	202.844	cytosol;membrane;mitochondrion	cellular homeostasis;metabolic process;regulation of biological process	catalytic activity;nucleotide binding
High	P63102	14-3-3 protein zeta/delta OS=Rattus norvegicus OX=10116 GN=Ywhaz PE=1 SV=1	Ywhaz	27.8	4.79	0	16	11	3	686	78	4282	57647.3	1225	430.82	201.998	cytoplasm;mitochondrion;nucleus;vacuole	cell organization and biogenesis;regulation of biological process;response to stimulus;transport	protein binding;RNA binding
High	P62632	Elongation factor 1-alpha 2 OS=Rattus norvegicus OX=10116 GN=Eef1a2 PE=1 SV=1	Eef1a2	50.4	9.03	0	13	6	0	224	42	1711	12887	578	186.29	201.834	cytoplasm;nucleus	metabolic process;regulation of biological process;response to stimulus	catalytic activity;nucleotide binding;protein binding;RNA binding
High	A0A0G2JUV8	Calcium/calmodulin-dependent protein kinase type II subunit alpha OS=Rattus norvegicus OX=10116 GN=Camk2a PE=1 SV=1		54	7.17	0	14	9	1	361	39	1602	22238.7	1078	280.51	201.574		metabolic process	catalytic activity;nucleotide binding;protein binding
High	P31596	Excitatory amino acid transporter 2 OS=Rattus norvegicus OX=10116 GN=Slc1a2 PE=1 SV=2	Slc1a2	62.1	6.74	0	12	7	8	429	27	2482	35028.8	876	274.97	200.82	cell surface;membrane	cell communication;cell organization and biogenesis;regulation of biological process;response to stimulus;transport	metal ion binding;transporter activity
High	G3V9G3	Calcium/calmodulin-dependent protein kinase OS=Rattus norvegicus OX=10116 GN=Camk2b PE=1 SV=1	Camk2b	60.4	7.28	0	15	9	10	306	37	1209	19371.9	902	247.17	200.226	cytoplasm;cytosol;membrane	cell organization and biogenesis;metabolic process;regulation of biological process;response to stimulus;transport	catalytic activity;nucleotide binding;protein binding
High	P13221	Aspartate aminotransferase, cytoplasmic OS=Rattus norvegicus OX=10116 GN=Got1 PE=1 SV=3	Got1	46.4	7.21	0	17	17	0	186	52	1202	12890.4	483	138.6	198.801	cytoplasm;cytosol;mitochondrion;nucleus;vacuole	metabolic process;regulation of biological process;response to stimulus	catalytic activity
High	P25286	V-type proton ATPase 116 kDa subunit a1 OS=Rattus norvegicus OX=10116 GN=Atp6v0a1 PE=1 SV=1	Atp6v0a1	96.3	6.47	0	21	21	0	198	31	1156	15375.2	400	133.68	197.555	cytoplasm;cytosol;Golgi;membrane	cell organization and biogenesis;cellular homeostasis;metabolic process;regulation of biological process;transport	catalytic activity;protein binding;transporter activity
High	Q5XI34	Protein phosphatase 2 (Formerly 2A), regulatory subunit A (PR 65), alpha isoform, isoform CRA_a OS=Rattus norvegicus OX=10116 GN=Ppp2r1a PE=1 SV=1	Ppp2r1a	65.3	5.11	0	15	15	0	229	32	1485	20695.3	606	211.19	193.583	cytosol	cell organization and biogenesis;metabolic process;regulation of biological process	catalytic activity;enzyme regulator activity;protein binding
High	P21707	Synaptotagmin-1 OS=Rattus norvegicus OX=10116 GN=Syt1 PE=1 SV=3	Syt1	47.4	8.41	0	21	21	0	176	46	779	14125	396	104.62	193.097	cytoplasm;Golgi;membrane	cell differentiation;cell organization and biogenesis;regulation of biological process;response to stimulus;transport	metal ion binding;protein binding
High	Q9JK11	Reticulon-4 OS=Rattus norvegicus OX=10116 GN=Rtn4 PE=1 SV=1	Rtn4	126.3	4.49	0	17	17	0	127	25	832	6319.71	381	134.5	192.45	cytoplasm;endoplasmic reticulum;membrane	cell differentiation;cell organization and biogenesis;cellular component movement;regulation of biological process;response to stimulus	protein binding;RNA binding
High	Q05175	Brain acid soluble protein 1 OS=Rattus norvegicus OX=10116 GN=Basp1 PE=1 SV=2	Basp1	21.8	4.51	0	11	1	0	183	57	1192	16287.1	480	98.35	190.437	cytoplasm;membrane;nucleus	cell differentiation;regulation of biological process	DNA binding;protein binding
High	P63329	Serine/threonine-protein phosphatase 2B catalytic subunit alpha isoform OS=Rattus norvegicus OX=10116 GN=Ppp3ca PE=1 SV=1	Ppp3ca	58.6	5.86	0	15	10	6	180	48	1222	5656.3	509	184.15	187.365	cytoplasm;cytoskeleton;cytosol;membrane;mitochondrion;nucleus	cell differentiation;cell organization and biogenesis;cellular homeostasis;metabolic process;regulation of biological process;response to stimulus;transport	catalytic activity;enzyme regulator activity;metal ion binding;protein binding
High	P55161	Nck-associated protein 1 OS=Rattus norvegicus OX=10116 GN=Nckap1 PE=2 SV=1	Nckap1	128.8	6.61	0	21	21	0	198	22	604	15764	398	116.86	186.951	membrane	cell organization and biogenesis;cellular component movement;regulation of biological process;response to stimulus	protein binding
High	F7F2F3	Heat shock 70 kDa protein 4L OS=Rattus norvegicus OX=10116 GN=Hspa4l PE=1 SV=1	Hspa4l	114.2	5.83	0	15	14	0	94	21	632	8944.63	259	52.52	183.967	cytoplasm;cytosol;nucleus	metabolic process;response to stimulus	nucleotide binding
High	P35908	Keratin, type II cytoskeletal 2 epidermal (Contact-Cont) OS=Homo sapiens GN=KRT2 PE=1 SV=2	KRT2	65.4	8	0	23	16	3	233	39	1349	14923.1	456	152.03	183.412	cytoskeleton;cytosol;membrane;nucleus	cell death;cell organization and biogenesis;cell proliferation;cellular component movement;metabolic process	protein binding;structural molecule activity
High	M0R5J4	2-phospho-D-glycerate hydro-lyase OS=Rattus norvegicus OX=10116 PE=3 SV=1		47	6.37	0	18	14	4	255	55	1593	13541.2	540	182.51	182.804		metabolic process	catalytic activity;metal ion binding
High	G3V936	Citrate synthase OS=Rattus norvegicus OX=10116 GN=Cs PE=1 SV=1		51.8	8.41	0	13	13	0	302	37	1840	16387.3	776	292.51	182.772	mitochondrion;nucleus;organelle lumen	metabolic process	catalytic activity;RNA binding
High	P59215	Guanine nucleotide-binding protein G(o) subunit alpha OS=Rattus norvegicus OX=10116 GN=Gnao1 PE=1 SV=2	Gnao1	40	5.53	0	15	13	4	200	46	784	17955.3	535	156.61	182.025	membrane	cell organization and biogenesis;regulation of biological process;response to stimulus	catalytic activity;metal ion binding;nucleotide binding;protein binding;signal transducer activity
High	D3ZC55	Heat shock 70kDa protein 12A (Predicted), isoform CRA_a OS=Rattus norvegicus OX=10116 GN=Hspa12a PE=1 SV=1	Hspa12a	74.8	6.61	0	20	20	0	162	39	1106	11489.3	355	133.68	181.768
High	G3V6P7	Myosin, heavy polypeptide 9, non-muscle OS=Rattus norvegicus OX=10116 GN=Myh9 PE=1 SV=1	LOC100911597; Myh9; Myh9l1	226.3	5.66	0	19	11	2	127	13	759	9946.4	343	95.77	181.737	cytoplasm;cytoskeleton;cytosol;endosome;membrane;mitochondrion;nucleus	cell differentiation;cell organization and biogenesis;cellular component movement;cellular homeostasis;metabolic process;regulation of biological process;response to stimulus;transport	catalytic activity;motor activity;nucleotide binding;protein binding;RNA binding;transporter activity
High	P62630	Elongation factor 1-alpha 1 OS=Rattus norvegicus OX=10116 GN=Eef1a1 PE=2 SV=1	Eef1a1	50.1	9.01	0	17	10	10	214	54	1423	12473	507	175.17	181.684	cytoplasm;cytoskeleton;cytosol;membrane;nucleus	cell organization and biogenesis;metabolic process;regulation of biological process;response to stimulus	catalytic activity;nucleotide binding;protein binding;RNA binding
High	P00507	Aspartate aminotransferase, mitochondrial OS=Rattus norvegicus OX=10116 GN=Got2 PE=1 SV=2	Got2	47.3	9	0	19	19	0	209	47	818	16306.5	420	122.65	179.744	cell surface;membrane;mitochondrion;organelle lumen	metabolic process;response to stimulus;transport	catalytic activity;protein binding;RNA binding
High	P31044	Phosphatidylethanolamine-binding protein 1 OS=Rattus norvegicus OX=10116 GN=Pebp1 PE=1 SV=3	Pebp1	20.8	5.8	0	9	9	0	101	78	809	2321.08	444	76.21	179.066	cell surface;cytoplasm;endoplasmic reticulum;Golgi;membrane;mitochondrion;nucleus	metabolic process;regulation of biological process;response to stimulus	enzyme regulator activity;nucleotide binding;protein binding;RNA binding
High	P11507	Sarcoplasmic/endoplasmic reticulum calcium ATPase 2 OS=Rattus norvegicus OX=10116 GN=Atp2a2 PE=1 SV=1	Atp2a2	114.7	5.34	0	16	16	0	123	20	785	8732.89	335	110.33	176.975	endoplasmic reticulum;membrane	cell organization and biogenesis;cellular homeostasis;regulation of biological process;response to stimulus;transport	catalytic activity;metal ion binding;nucleotide binding;protein binding;transporter activity
High	Q66HF1	NADH-ubiquinone oxidoreductase 75 kDa subunit, mitochondrial OS=Rattus norvegicus OX=10116 GN=Ndufs1 PE=1 SV=1	Ndufs1	79.4	5.9	0	17	17	0	143	32	933	11929	341	117.76	176.198	membrane;mitochondrion	cell organization and biogenesis;metabolic process;transport	catalytic activity;metal ion binding
High	P25113	Phosphoglycerate mutase 1 OS=Rattus norvegicus OX=10116 GN=Pgam1 PE=1 SV=4	Pgam1	28.8	7.18	0	10	7	4	164	53	951	16492.4	492	146.35	175.939	cytoplasm;cytosol;membrane;nucleus	metabolic process;regulation of biological process	catalytic activity;protein binding
High	Q6P9Y4	ADP/ATP translocase 1 OS=Rattus norvegicus OX=10116 GN=Slc25a4 PE=1 SV=1	Slc25a4	32.9	9.74	0	16	7	0	329	60	1471	24007	609	185.84	174.219	membrane;mitochondrion;nucleus	cell organization and biogenesis;regulation of biological process;response to stimulus;transport	protein binding;transporter activity
High	P11506	Plasma membrane calcium-transporting ATPase 2 OS=Rattus norvegicus OX=10116 GN=Atp2b2 PE=1 SV=2	Atp2b2	136.7	5.97	0	24	14	0	165	22	914	9944.27	364	114.67	170.501	cytoplasm;endoplasmic reticulum;membrane	cell differentiation;cell organization and biogenesis;cellular homeostasis;metabolic process;regulation of biological process;response to stimulus;transport	catalytic activity;metal ion binding;nucleotide binding;protein binding;transporter activity
High	P63319	Protein kinase C gamma type OS=Rattus norvegicus OX=10116 GN=Prkcg PE=1 SV=1	Prkcg	78.3	7.46	0	16	15	1	106	34	659	5182.37	318	106.64	169.122	cytoplasm;cytosol;membrane;nucleus	cell communication;metabolic process;regulation of biological process;response to stimulus	catalytic activity;metal ion binding;nucleotide binding;protein binding
High	A0A0G2K0B6	Clathrin coat assembly protein AP180 OS=Rattus norvegicus OX=10116 GN=Snap91 PE=1 SV=1		91.4	4.96	0	13	3	14	137	21	1207	7165.97	494	166.15	167.568		cell organization and biogenesis	protein binding
High	D4A133	H(+)-transporting two-sector ATPase OS=Rattus norvegicus OX=10116 GN=Atp6v1a PE=1 SV=1	Atp6v1a	68.2	5.58	0	21	21	0	228	41	1272	15479.3	567	172.43	166.727	cytosol;membrane;mitochondrion	cellular homeostasis;metabolic process;response to stimulus;transport	catalytic activity;nucleotide binding;transporter activity
High	P45592	Cofilin-1 OS=Rattus norvegicus OX=10116 GN=Cfl1 PE=1 SV=3	Cfl1	18.5	8.09	0	14	10	7	180	66	913	16476.3	487	115.36	166.038	cytoplasm;cytoskeleton;membrane;nucleus	cell organization and biogenesis;cellular component movement;metabolic process;regulation of biological process;response to stimulus;transport	protein binding
High	Q00981	Ubiquitin carboxyl-terminal hydrolase isozyme L1 OS=Rattus norvegicus OX=10116 GN=Uchl1 PE=1 SV=2	Uchl1	24.8	5.24	0	9	9	0	177	59	687	10098.3	550	87.28	165.905	cytoplasm;cytosol;endoplasmic reticulum;membrane	cell communication;cell organization and biogenesis;cell proliferation;cellular component movement;metabolic process;regulation of biological process;response to stimulus;transport	catalytic activity;protein binding
High	P42123	L-lactate dehydrogenase B chain OS=Rattus norvegicus OX=10116 GN=Ldhb PE=1 SV=2	Ldhb	36.6	6.05	0	16	15	2	290	50	1400	19021.2	588	180.12	165.567	cytoplasm;cytosol;membrane;mitochondrion	metabolic process	catalytic activity;nucleotide binding;protein binding
High	A0A0G2JZK7	Sodium/calcium exchanger 2 OS=Rattus norvegicus OX=10116 GN=Slc8a2 PE=3 SV=1		95.4	4.96	0	13	13	0	105	20	652	6744.15	311	95.79	163.654	membrane	cell communication;transport	transporter activity
High	P54311	Guanine nucleotide-binding protein G(I)/G(S)/G(T) subunit beta-1 OS=Rattus norvegicus OX=10116 GN=Gnb1 PE=1 SV=4	Gnb1	37.4	6	0	11	6	7	143	56	1139	6863.74	424	138.48	163.474	membrane	cell death;cell organization and biogenesis;cell proliferation;cellular homeostasis;regulation of biological process;response to stimulus	catalytic activity;protein binding;signal transducer activity
High	P05197	Elongation factor 2 OS=Rattus norvegicus OX=10116 GN=Eef2 PE=1 SV=4	Eef2	95.2	6.83	0	20	19	1	205	31	1000	16467.3	466	143.26	160.514	cytoplasm;cytosol;membrane;nucleus;ribosome	cell differentiation;cell proliferation;metabolic process;regulation of biological process;response to stimulus	catalytic activity;nucleotide binding;protein binding;RNA binding
High	P09117	Fructose-bisphosphate aldolase C OS=Rattus norvegicus OX=10116 GN=Aldoc PE=1 SV=3	Aldoc	39.3	7.12	0	14	8	0	154	38	713	9405.01	458	86.84	159.575	cytoplasm;mitochondrion	cell death;cell differentiation;cell organization and biogenesis;metabolic process;response to stimulus	catalytic activity;protein binding
High	Q6P6V0	Glucose-6-phosphate isomerase OS=Rattus norvegicus OX=10116 GN=Gpi PE=1 SV=1	Gpi	62.8	7.77	0	17	17	0	296	38	1415	24897.1	582	194.29	159.447	cytoplasm;cytosol;extracellular;membrane	metabolic process;regulation of biological process;response to stimulus	catalytic activity;protein binding
High	Q52KS1	ATP-dependent 6-phosphofructokinase OS=Rattus norvegicus OX=10116 GN=Pfkm PE=1 SV=1	Pfkm	85.3	7.88	0	15	12	4	143	25	854	11953.6	347	116.9	158.944	cytoplasm;cytosol;membrane	cell organization and biogenesis;cellular homeostasis;metabolic process;regulation of biological process	catalytic activity;metal ion binding;nucleotide binding;protein binding
High	Q68FY0	Cytochrome b-c1 complex subunit 1, mitochondrial OS=Rattus norvegicus OX=10116 GN=Uqcrc1 PE=1 SV=1	Uqcrc1	52.8	5.88	0	15	15	0	166	41	1318	11157.1	411	133.86	158.79	cytosol;membrane;mitochondrion	metabolic process;response to stimulus;transport	catalytic activity;metal ion binding;protein binding
High	P35213	14-3-3 protein beta/alpha OS=Rattus norvegicus OX=10116 GN=Ywhab PE=1 SV=3	Ywhab	28	4.88	0	13	6	6	623	67	3736	53892.2	1000	351.18	158.383	cytoplasm;cytosol;membrane;nucleus	cell organization and biogenesis;regulation of biological process;transport	protein binding
High	P54313	Guanine nucleotide-binding protein G(I)/G(S)/G(T) subunit beta-2 OS=Rattus norvegicus OX=10116 GN=Gnb2 PE=1 SV=4	Gnb2	37.3	6	0	9	4	1	135	48	1175	9190.78	413	135.48	158.026	cytoplasm;membrane	regulation of biological process;response to stimulus	protein binding;signal transducer activity
High	P61983	14-3-3 protein gamma OS=Rattus norvegicus OX=10116 GN=Ywhag PE=1 SV=2	Ywhag	28.3	4.89	0	13	9	0	639	68	3849	55712.5	1063	365.4	157.971	cytoplasm;membrane	regulation of biological process;response to stimulus;transport	enzyme regulator activity;protein binding;RNA binding
High	O35095	Neurochondrin OS=Rattus norvegicus OX=10116 GN=Ncdn PE=1 SV=2	Ncdn	78.9	5.62	0	17	17	0	143	34	1041	10106.6	345	122.72	157.896	cytoplasm;cytosol;membrane;nucleus	cell organization and biogenesis;regulation of biological process	protein binding
High	P50399	Rab GDP dissociation inhibitor beta OS=Rattus norvegicus OX=10116 GN=Gdi2 PE=1 SV=2	Gdi2	50.5	6.25	0	18	14	3	141	49	674	12463.5	327	102.65	156.912	cytoplasm;cytosol;Golgi;membrane	metabolic process;regulation of biological process;response to stimulus;transport	catalytic activity;enzyme regulator activity;protein binding;RNA binding
High	G3V826	Transketolase OS=Rattus norvegicus OX=10116 GN=Tkt PE=1 SV=1	Tkt	71.1	7.62	0	15	15	0	142	27	785	10909.5	340	121.04	156.241	membrane	metabolic process;regulation of biological process	catalytic activity;metal ion binding;protein binding
High	G3V984	Protein bassoon OS=Rattus norvegicus OX=10116 GN=Bsn PE=4 SV=1	Bsn	417.8	7.59	0	19	18	1	96	7	428	7732.13	229	69.29	155.143	cell surface;cytoskeleton	cell organization and biogenesis;cellular component movement;transport	metal ion binding;protein binding
High	Q9JKB7	Guanine deaminase OS=Rattus norvegicus OX=10116 GN=Gda PE=1 SV=1	Gda	50.9	5.72	0	17	17	0	139	45	701	7442.19	300	101.23	153.95		metabolic process;regulation of biological process	catalytic activity;metal ion binding
High	Q3T1K5	F-actin-capping protein subunit alpha-2 OS=Rattus norvegicus OX=10116 GN=Capza2 PE=1 SV=1	Capza2	32.9	5.85	0	8	6	3	111	49	745	9988.12	294	100.05	153.292	cytoskeleton;membrane	cell organization and biogenesis;regulation of biological process	protein binding
High	Q6IMZ3	Annexin OS=Rattus norvegicus OX=10116 GN=Anxa6 PE=1 SV=1	Anxa6	75.7	5.57	0	19	19	0	137	32	727	9221.3	278	100.12	152.026	cytoplasm;membrane;mitochondrion;nucleus	cell organization and biogenesis;cellular homeostasis;regulation of biological process;response to stimulus;transport	metal ion binding;nucleotide binding;protein binding;transporter activity
High	Q9WTP0	Band 4.1-like protein 1 OS=Rattus norvegicus OX=10116 GN=Epb41l1 PE=1 SV=1	Epb41l1	98.2	5.69	0	14	13	0	117	22	630	10831	294	99.8	151.965	cytoplasm;cytoskeleton	cell organization and biogenesis	protein binding;structural molecule activity
High	P07936	Neuromodulin OS=Rattus norvegicus OX=10116 GN=Gap43 PE=1 SV=1	Gap43	23.6	4.7	0	13	13	0	84	69	548	7784.26	246	57.57	151.765	cytoplasm;membrane	cell differentiation;cell organization and biogenesis;cellular component movement;development;regulation of biological process	protein binding
High	F8WFM2	Beta-soluble NSF attachment protein OS=Rattus norvegicus OX=10116 GN=Napb PE=3 SV=1	Napb	33.5	5.47	0	14	9	6	88	63	579	5731.2	264	72.98	150.9	membrane	cell communication;cell organization and biogenesis;regulation of biological process;transport	protein binding
High	Q5XI78	2-oxoglutarate dehydrogenase, mitochondrial OS=Rattus norvegicus OX=10116 GN=Ogdh PE=1 SV=1	Ogdh; LOC103693780	116.2	6.77	0	19	16	3	147	24	916	9564.55	363	128.11	150.883	cytosol;membrane;mitochondrion;organelle lumen	cellular component movement;metabolic process	catalytic activity;metal ion binding;protein binding
High	G3V914	Glutamate receptor 2 OS=Rattus norvegicus OX=10116 GN=Gria2 PE=4 SV=2		98.8	7.75	0	20	15	5	137	27	875	10306.9	286	97.62	150.475	membrane	regulation of biological process;response to stimulus;transport	receptor activity;signal transducer activity;transporter activity
High	D3ZCV0	Actinin alpha 2 OS=Rattus norvegicus OX=10116 GN=Actn2 PE=1 SV=1	Actn2	103.8	5.45	0	17	12	0	83	26	368	6777.84	206	55.59	149.615	cytoskeleton;membrane	cell organization and biogenesis;regulation of biological process;response to stimulus	metal ion binding;protein binding
High	Q4QQV0	Tubulin beta chain OS=Rattus norvegicus OX=10116 GN=Tubb6 PE=1 SV=1	Tubb6	50	4.89	0	13	3	0	603	39	2688	57195.7	1181	325.77	149.302	cytoplasm;cytoskeleton;nucleus	cell organization and biogenesis	catalytic activity;nucleotide binding;structural molecule activity
High	A0A0G2K5Q0	Protein kinase C OS=Rattus norvegicus OX=10116 GN=Prkcb PE=1 SV=1		74.5	6.43	0	14	10	4	90	27	466	4780.28	277	83.32	148.929		metabolic process;regulation of biological process;response to stimulus	catalytic activity;metal ion binding;nucleotide binding;protein binding
High	O88989	Malate dehydrogenase, cytoplasmic OS=Rattus norvegicus OX=10116 GN=Mdh1 PE=1 SV=3	Mdh1	36.5	6.58	0	12	12	0	287	39	1123	18810.4	507	174.86	148.157	cytoplasm;cytosol;mitochondrion	metabolic process	catalytic activity;nucleotide binding
High	P10687	1-phosphatidylinositol 4,5-bisphosphate phosphodiesterase beta-1 OS=Rattus norvegicus OX=10116 GN=Plcb1 PE=1 SV=1	Plcb1	138.3	6.18	0	18	18	0	140	21	810	9774.32	310	115.67	148.132	cytoplasm;cytosol;membrane;nucleus	cell differentiation;metabolic process;regulation of biological process;response to stimulus	catalytic activity;enzyme regulator activity;metal ion binding;protein binding;signal transducer activity
High	P02091	Hemoglobin subunit beta-1 OS=Rattus norvegicus OX=10116 GN=Hbb PE=1 SV=3	Hbb	16	8.07	0	11	3	0	226	75	1304	16842.9	426	163.48	147.827		cell organization and biogenesis;metabolic process;regulation of biological process;response to stimulus;transport	antioxidant activity;catalytic activity;metal ion binding;protein binding;transporter activity
High	P09606	Glutamine synthetase OS=Rattus norvegicus OX=10116 GN=Glul PE=1 SV=3	Glul	42.2	7.08	0	12	12	0	129	38	806	8559.5	375	104.81	146.877	cytoplasm;cytosol;endoplasmic reticulum;mitochondrion;nucleus	cell communication;cell organization and biogenesis;cell proliferation;metabolic process;regulation of biological process;response to stimulus	catalytic activity;metal ion binding;nucleotide binding;protein binding
High	P63086	Mitogen-activated protein kinase 1 OS=Rattus norvegicus OX=10116 GN=Mapk1 PE=1 SV=3	Mapk1	41.2	6.98	0	15	12	5	117	57	623	8118.92	275	91.32	146.064	cytoplasm;cytoskeleton;cytosol;endosome;Golgi;membrane;mitochondrion;nucleus	cell communication;cell death;cell differentiation;cell proliferation;cellular homeostasis;metabolic process;regulation of biological process;response to stimulus;transport	catalytic activity;nucleotide binding;protein binding;signal transducer activity
High	G3V874	Erythrocyte membrane protein band 4.1-like 3 OS=Rattus norvegicus OX=10116 GN=Epb41l3 PE=1 SV=1	Epb41l3	107	5.24	0	14	11	5	102	16	564	8800.92	229	67.98	143.287	cytoskeleton;membrane	cell organization and biogenesis;regulation of biological process	protein binding;structural molecule activity
High	A0A0G2JVH4	MICOS complex subunit MIC60 OS=Rattus norvegicus OX=10116 GN=Immt PE=1 SV=1		86.2	5.85	0	19	19	0	92	25	305	6452.76	220	56.49	142.394	membrane;mitochondrion	cell organization and biogenesis;cellular homeostasis	RNA binding
High	Q05140	Clathrin coat assembly protein AP180 OS=Rattus norvegicus OX=10116 GN=Snap91 PE=1 SV=1	Snap91	93.5	4.93	0	11	1	0	125	17	994	7177.01	427	136.25	142.388	cytosol;membrane	cell communication;cell organization and biogenesis;regulation of biological process;transport	protein binding
High	D4ABN3	Phosphoinositide 5-phosphatase OS=Rattus norvegicus OX=10116 GN=Synj1 PE=1 SV=3		144.7	7.43	0	23	23	0	151	20	847	9987.18	279	87.8	142.193		metabolic process;transport	catalytic activity;RNA binding
High	A0A0G2K013	Alpha-actinin-4 OS=Rattus norvegicus OX=10116 GN=Actn4 PE=1 SV=1		102.9	5.5	0	18	8	1	108	25	518	7304.86	252	71.36	141.765			metal ion binding;protein binding
High	D3ZVQ0	Ubiquitin carboxyl-terminal hydrolase OS=Rattus norvegicus OX=10116 GN=Usp5 PE=1 SV=1	Usp5	95.7	5.01	0	16	16	0	114	28	537	5248.4	319	84.7	140.142		metabolic process;regulation of biological process	catalytic activity;metal ion binding;protein binding
High	P04636	Malate dehydrogenase, mitochondrial OS=Rattus norvegicus OX=10116 GN=Mdh2 PE=1 SV=2	Mdh2	35.7	8.68	0	14	14	0	155	48	1221	9262.31	355	138.07	139.011	membrane;mitochondrion;nucleus;organelle lumen	metabolic process	catalytic activity;nucleotide binding;protein binding;RNA binding
High	Q62717	Calcium-dependent secretion activator 1 OS=Rattus norvegicus OX=10116 GN=Cadps PE=1 SV=1	Cadps	146.2	5.82	0	16	2	16	115	17	614	8674.01	238	83.46	138.353	membrane	cell organization and biogenesis;regulation of biological process;transport	metal ion binding;protein binding
High	P06761	Endoplasmic reticulum chaperone BiP OS=Rattus norvegicus OX=10116 GN=Hspa5 PE=1 SV=1	Hspa5	72.3	5.16	0	21	18	0	134	37	461	9067.65	260	91.96	138.091	cell surface;cytoplasm;endoplasmic reticulum;membrane;mitochondrion;nucleus;organelle lumen	cell communication;cell death;cell differentiation;cell organization and biogenesis;metabolic process;regulation of biological process;response to stimulus;transport	catalytic activity;nucleotide binding;protein binding
High	P07340	Sodium/potassium-transporting ATPase subunit beta-1 OS=Rattus norvegicus OX=10116 GN=Atp1b1 PE=1 SV=1	Atp1b1	35.2	8.65	0	11	11	0	191	39	978	9719.07	415	164.37	138.02	membrane	cell organization and biogenesis;cellular homeostasis;metabolic process;regulation of biological process;response to stimulus;transport	catalytic activity;enzyme regulator activity;metal ion binding;nucleotide binding;protein binding;transporter activity
High	Q09073	ADP/ATP translocase 2 OS=Rattus norvegicus OX=10116 GN=Slc25a5 PE=1 SV=3	Slc25a5	32.9	9.73	0	16	7	11	307	59	1291	22119.8	531	177.01	136.937	membrane;mitochondrion;nucleus	cell organization and biogenesis;regulation of biological process;transport	protein binding;RNA binding;transporter activity
High	P68255	14-3-3 protein theta OS=Rattus norvegicus OX=10116 GN=Ywhaq PE=1 SV=1	Ywhaq	27.8	4.78	0	12	8	0	469	56	2937	38132.3	786	273.25	135.031	cytoplasm;membrane	regulation of biological process;response to stimulus;transport	protein binding
High	P68511	14-3-3 protein eta OS=Rattus norvegicus OX=10116 GN=Ywhah PE=1 SV=2	Ywhah	28.2	4.89	0	11	8	0	580	49	3390	47772.1	893	324.69	133.483	cytoplasm;membrane	metabolic process;regulation of biological process;response to stimulus;transport	protein binding
High	P85845	Fascin OS=Rattus norvegicus OX=10116 GN=Fscn1 PE=1 SV=2	Fscn1; LOC683788	54.5	6.74	0	12	2	10	107	39	766	6375.07	318	109.35	132.539	cytoplasm;cytoskeleton;cytosol;membrane	cell communication;cell organization and biogenesis;cellular component movement;regulation of biological process;response to stimulus	protein binding;RNA binding
High	P18418	Calreticulin OS=Rattus norvegicus OX=10116 GN=Calr PE=1 SV=1	Calr	48	4.49	0	17	17	0	87	56	332	4182.67	215	60.62	132.369	cell surface;cytoplasm;cytosol;endoplasmic reticulum;Golgi;membrane;nucleus;organelle lumen	cell differentiation;cell organization and biogenesis;metabolic process;regulation of biological process;response to stimulus;transport	metal ion binding;protein binding;RNA binding
High	Q9Z0W5	Protein kinase C and casein kinase substrate in neurons protein 1 OS=Rattus norvegicus OX=10116 GN=Pacsin1 PE=1 SV=1	Pacsin1	50.4	5.24	0	14	14	0	106	46	798	4876.13	239	72.89	132.194	cytoplasm;cytosol;endosome;membrane	cell organization and biogenesis;regulation of biological process;transport	protein binding
High	P12785	Fatty acid synthase OS=Rattus norvegicus OX=10116 GN=Fasn PE=1 SV=3	Fasn	272.5	6.39	0	22	22	0	126	11	456	7502.88	240	80.53	132.192	cytoplasm;cytosol;Golgi;membrane;mitochondrion	cell differentiation;metabolic process;response to stimulus	catalytic activity;nucleotide binding;protein binding;RNA binding
High	A0A0G2K4Y7	Unconventional myosin-Va OS=Rattus norvegicus OX=10116 GN=Myo5a PE=1 SV=1		212	8.59	0	18	18	0	108	12	397	7044.64	241	73.3	131.832	cytoplasm;cytosol;endoplasmic reticulum;endosome;Golgi;membrane;vacuole	cell communication;cell differentiation;cell organization and biogenesis;cellular component movement;metabolic process;regulation of biological process;response to stimulus;transport	catalytic activity;metal ion binding;motor activity;nucleotide binding;protein binding;RNA binding
High	Q9ERH3	WD repeat-containing protein 7 OS=Rattus norvegicus OX=10116 GN=Wdr7 PE=1 SV=1	Wdr7	163.1	7.02	0	16	16	0	115	13	609	10459.5	255	84.45	131.707		cell differentiation	protein binding
High	G3V8V3	Alpha-1,4 glucan phosphorylase OS=Rattus norvegicus OX=10116 GN=Pygm PE=1 SV=1	Pygm	97.2	7.11	0	16	7	0	118	21	595	9344.18	277	99.4	131.202	cytoplasm;endoplasmic reticulum	cellular homeostasis;metabolic process;response to stimulus	catalytic activity;nucleotide binding;protein binding
High	P00406	Cytochrome c oxidase subunit 2 OS=Rattus norvegicus OX=10116 GN=Mtco2 PE=1 SV=3	COX2	25.9	4.73	0	5	5	0	119	28	586	12189.5	375	65.96	130.352	membrane;mitochondrion	metabolic process;response to stimulus;transport	catalytic activity;metal ion binding;transporter activity
High	G3V6H0	RCG48149, isoform CRA_b OS=Rattus norvegicus OX=10116 GN=LOC100363782 PE=1 SV=1	Rab1b-ps1; Rab1b; LOC100363782; LOC102555167	22.2	5.73	0	11	6	8	125	62	319	10379	310	75.47	129.03	Golgi;membrane;mitochondrion	cell organization and biogenesis;metabolic process;regulation of biological process;response to stimulus;transport	catalytic activity;nucleotide binding
High	F8WFW5	Phosphodiesterase OS=Rattus norvegicus OX=10116 GN=Pde2a PE=1 SV=1	Pde2a	105.2	5.48	0	13	13	0	71	23	351	4547.66	211	64.86	129.027	cytoplasm;cytosol;endoplasmic reticulum;Golgi;membrane;mitochondrion;nucleus;organelle lumen	cell differentiation;metabolic process;regulation of biological process;response to stimulus	catalytic activity;metal ion binding;nucleotide binding;protein binding
High	Q6P6R2	Dihydrolipoyl dehydrogenase, mitochondrial OS=Rattus norvegicus OX=10116 GN=Dld PE=1 SV=1	Dld	54	7.87	0	10	10	0	99	30	610	9087.55	270	103.32	128.912	mitochondrion;organelle lumen	cellular homeostasis;metabolic process;regulation of biological process	catalytic activity;nucleotide binding
High	P31399	ATP synthase subunit d, mitochondrial OS=Rattus norvegicus OX=10116 GN=Atp5pd PE=1 SV=3	Atp5h	18.8	6.6	0	10	10	0	151	80	534	9135.39	388	132.81	128.376	cytosol;membrane;mitochondrion	metabolic process;transport	catalytic activity;transporter activity
High	A0A0H2UHM5	Protein disulfide-isomerase OS=Rattus norvegicus OX=10116 GN=Pdia3 PE=1 SV=1	Pdia3	57	6.21	0	16	16	0	101	35	510	6771.11	237	73.34	126.811	cell surface;cytoplasm;endoplasmic reticulum;extracellular;membrane;mitochondrion;nucleus;organelle lumen	cell communication;cellular homeostasis;metabolic process;regulation of biological process;response to stimulus	catalytic activity;protein binding;RNA binding
High	P01946	Hemoglobin subunit alpha-1/2 OS=Rattus norvegicus OX=10116 GN=Hba1 PE=1 SV=3	Hba-a2; Hba1; Hba2	15.3	7.97	0	9	8	2	246	68	1135	18872.5	603	154.14	126.596	membrane	cell organization and biogenesis;metabolic process;regulation of biological process;response to stimulus;transport	antioxidant activity;catalytic activity;metal ion binding;protein binding;transporter activity
High	Q05683	Glutamate decarboxylase 2 OS=Rattus norvegicus OX=10116 GN=Gad2 PE=1 SV=1	Gad2	65.4	6.9	0	6	5	1	46	17	426	951.31	219	47.57	125.753	cytoplasm;cytosol;Golgi;membrane	cell communication;metabolic process;response to stimulus	catalytic activity;protein binding
High	P08461	Dihydrolipoyllysine-residue acetyltransferase component of pyruvate dehydrogenase complex, mitochondrial OS=Rattus norvegicus OX=10116 GN=Dlat PE=1 SV=3	Dlat	67.1	8.53	0	14	14	0	91	28	436	6065.03	235	78.68	125.588	mitochondrion;organelle lumen	metabolic process	catalytic activity;nucleotide binding;protein binding
High	Q5U300	Ubiquitin-like modifier-activating enzyme 1 OS=Rattus norvegicus OX=10116 GN=Uba1 PE=1 SV=1	Uba1	117.7	5.57	0	19	19	0	110	23	676	5550.39	288	91.54	124.42	cytoplasm;cytosol;membrane;mitochondrion;nucleus	metabolic process;response to stimulus	catalytic activity;nucleotide binding;RNA binding
High	Q63560	Microtubule-associated protein 6 OS=Rattus norvegicus OX=10116 GN=Map6 PE=1 SV=1	Map6	100.4	9.44	0	17	17	0	99	31	271	7082.83	228	68.01	124.273	cytoplasm;cytoskeleton;Golgi	cell organization and biogenesis;cellular component movement;regulation of biological process;transport	protein binding
High	O35179	Endophilin-A1 OS=Rattus norvegicus OX=10116 GN=Sh3gl2 PE=1 SV=2	Sh3gl2	39.9	5.39	0	10	8	3	155	26	642	15348.1	389	143.35	123.702	cytoplasm;endosome;membrane	cell growth;cell organization and biogenesis;regulation of biological process;response to stimulus;transport	protein binding
High	A0A0G2K1C0	Actin-related protein 3 OS=Rattus norvegicus OX=10116 GN=Actr3 PE=1 SV=1		47.6	6.18	0	11	9	2	98	37	728	6727.37	291	92.26	123.697	membrane	cell division;cell organization and biogenesis;cellular component movement;regulation of biological process	nucleotide binding;protein binding;structural molecule activity
High	P11517	Hemoglobin subunit beta-2 OS=Rattus norvegicus OX=10116 PE=1 SV=2	LOC100134871; LOC689064; LOC103694857	16	8.79	0	11	3	10	223	73	1130	15120.2	374	149.83	123.662		transport	metal ion binding;transporter activity
High	Q5RKI0	WD repeat-containing protein 1 OS=Rattus norvegicus OX=10116 GN=Wdr1 PE=1 SV=3	Wdr1	66.1	6.62	0	11	11	0	95	25	542	5301.89	238	78.13	123.66	cytoplasm;cytoskeleton;cytosol	cell differentiation;cell organization and biogenesis;cellular component movement;metabolic process;regulation of biological process	protein binding
High	A0A0H2UHV6	Calcineurin subunit B type 1 OS=Rattus norvegicus OX=10116 GN=Ppp3r1 PE=4 SV=1	Ppp3r1	18.2	4.92	0	8	8	0	77	59	290	5146.81	285	54.44	123.221	cytosol;membrane	cell differentiation;cell organization and biogenesis;metabolic process;regulation of biological process;response to stimulus;transport	catalytic activity;metal ion binding;protein binding
High	G3V8A5	Vacuolar protein sorting-associated protein 35 OS=Rattus norvegicus OX=10116 GN=Vps35 PE=1 SV=1	Vps35	91.7	5.44	0	15	15	0	100	24	616	7473.55	228	73.49	122.558	cytoplasm;cytosol;endosome;membrane;mitochondrion;vacuole	cell organization and biogenesis;regulation of biological process;transport	protein binding;transporter activity
High	F1LX07	Solute carrier family 25 member 12 OS=Rattus norvegicus OX=10116 GN=Slc25a12 PE=1 SV=3		71.9	8.12	0	17	17	0	114	36	605	8063.11	252	88.39	122.424	membrane;mitochondrion	response to stimulus;transport	metal ion binding;transporter activity
High	D4A0F5	Septin-7 OS=Rattus norvegicus OX=10116 GN=Sept7 PE=1 SV=3		50.8	8.57	0	14	12	1	124	41	694	7601.21	304	95.09	121.553			nucleotide binding
High	A0A0G2JT63	Cytoplasmic FMR1-interacting protein 2 OS=Rattus norvegicus OX=10116 GN=Cyfip2 PE=4 SV=1		112	7.43	0	20	15	4	124	21	581	8769.09	222	81	121.259	cytoplasm;membrane	cell death;cell growth;cell organization and biogenesis;metabolic process;regulation of biological process
High	P97536	Cullin-associated NEDD8-dissociated protein 1 OS=Rattus norvegicus OX=10116 GN=Cand1 PE=1 SV=1	Cand1	136.3	5.78	0	19	19	0	129	18	561	9891.49	312	100.25	120.853	cytoplasm;cytosol;Golgi;membrane;nucleus	cell differentiation;cell organization and biogenesis;metabolic process;regulation of biological process	protein binding
High	A0A140UHX6	Spectrin beta chain OS=Rattus norvegicus OX=10116 GN=Sptb PE=1 SV=1	Sptb	267.9	5.45	0	15	10	0	150	7	536	11600.7	290	109.09	120.018	cell surface;cytoplasm;cytoskeleton;cytosol;Golgi;membrane	cell organization and biogenesis;metabolic process;regulation of biological process	protein binding;structural molecule activity
High	P49432	Pyruvate dehydrogenase E1 component subunit beta, mitochondrial OS=Rattus norvegicus OX=10116 GN=Pdhb PE=1 SV=2	Pdhb	39	6.65	0	10	10	0	89	46	446	6212.34	257	85.76	119.452	mitochondrion;nucleus;organelle lumen	metabolic process	catalytic activity
High	P47860	ATP-dependent 6-phosphofructokinase, platelet type OS=Rattus norvegicus OX=10116 GN=Pfkp PE=1 SV=2	Pfkp	85.7	7.28	0	14	13	0	74	27	558	3448.07	219	70.08	119.22	cytoplasm;cytosol;membrane;nucleus	cell organization and biogenesis;metabolic process	catalytic activity;metal ion binding;nucleotide binding;protein binding
High	P27139	Carbonic anhydrase 2 OS=Rattus norvegicus OX=10116 GN=Ca2 PE=1 SV=2	Ca2; Car2	29.1	7.4	0	10	10	0	118	51	438	6296.1	319	88.3	119.21	cytoplasm;cytosol;membrane	cell differentiation;cellular homeostasis;metabolic process;regulation of biological process;response to stimulus;transport	catalytic activity;metal ion binding;protein binding
High	P19804	Nucleoside diphosphate kinase B OS=Rattus norvegicus OX=10116 GN=Nme2 PE=1 SV=1	Nme2	17.3	7.44	0	7	4	6	116	53	289	11089.9	306	86.88	118.89	cytoplasm;cytosol;membrane;mitochondrion;nucleus	cell organization and biogenesis;cellular homeostasis;metabolic process;regulation of biological process;response to stimulus	catalytic activity;metal ion binding;nucleotide binding;protein binding
High	F1LLX6	Calcium-dependent secretion activator 1 OS=Rattus norvegicus OX=10116 GN=Cadps PE=1 SV=3		129.7	5.92	0	15	1	0	103	17	496	7478.78	209	70.13	118.814		cell organization and biogenesis;transport	protein binding
High	M0RC65	Cofilin 2 OS=Rattus norvegicus OX=10116 GN=Cfl2 PE=1 SV=1	Cfl2	18.7	7.88	0	6	2	0	99	37	541	9313.28	284	57.76	118.671	cytoskeleton	cell organization and biogenesis;cellular homeostasis;regulation of biological process	protein binding
High	Q5FVI6	V-type proton ATPase subunit C 1 OS=Rattus norvegicus OX=10116 GN=Atp6v1c1 PE=1 SV=1	Atp6v1c1	43.9	7.46	0	15	15	0	97	48	650	7627.25	236	81.31	117.714	cytoplasm;membrane	transport	catalytic activity;transporter activity
High	A0A0G2K6S9	Myosin-11 OS=Rattus norvegicus OX=10116 GN=Myh11 PE=1 SV=1	Myh11	227.9	5.49	0	16	7	0	95	10	530	6913.11	226	57.39	117.169		cell organization and biogenesis;metabolic process;transport	catalytic activity;motor activity;nucleotide binding;protein binding;structural molecule activity
High	A0A0G2K4C6	Malic enzyme OS=Rattus norvegicus OX=10116 GN=Me3 PE=3 SV=1	Me3	63.4	7.83	0	11	11	0	120	25	735	7935.38	316	108.77	117.161	mitochondrion	metabolic process	catalytic activity;metal ion binding;nucleotide binding
High	A0A0G2JWM2	NAD-dependent protein deacetylase OS=Rattus norvegicus OX=10116 GN=Sirt2 PE=1 SV=1	Sirt2	43.1	5.53	0	10	10	0	99	38	838	3849.03	282	99.44	116.858	chromosome;cytoplasm;cytosol;membrane;mitochondrion;nucleus	cell communication;cell division;cell organization and biogenesis;metabolic process;regulation of biological process;response to stimulus	catalytic activity;metal ion binding;nucleotide binding;protein binding
High	O35244	Peroxiredoxin-6 OS=Rattus norvegicus OX=10116 GN=Prdx6 PE=1 SV=3	Prdx6	24.8	5.94	0	11	11	0	99	56	539	10106.9	262	91.77	116.814	cytoplasm;cytosol;membrane;mitochondrion;nucleus;vacuole	cell organization and biogenesis;cellular homeostasis;metabolic process;regulation of biological process;response to stimulus	antioxidant activity;catalytic activity;protein binding
High	F1LRZ7	Neurofilament heavy polypeptide OS=Rattus norvegicus OX=10116 GN=Nefh PE=1 SV=1	Nefh	114.3	5.81	0	15	11	1	73	13	365	7115.53	136	39.65	116.767	cytoplasm;mitochondrion;nucleus	cell organization and biogenesis;regulation of biological process;response to stimulus	protein binding;structural molecule activity
High	F1LMR7	Dipeptidyl aminopeptidase-like protein 6 OS=Rattus norvegicus OX=10116 GN=Dpp6 PE=1 SV=2	Dpp6	91.2	6.39	0	13	13	0	84	21	520	7126.17	183	55.97	115.898	cell surface;membrane	cell organization and biogenesis;metabolic process;regulation of biological process	catalytic activity;protein binding
High	A0A0G2K7Y2	Oxidation resistance protein 1 OS=Rattus norvegicus OX=10116 GN=Oxr1 PE=1 SV=1	Oxr1	97	5.34	0	14	14	0	85	22	355	6512.54	222	69.48	115.221	mitochondrion	cell death;metabolic process;regulation of biological process;response to stimulus	catalytic activity
High	P48500	Triosephosphate isomerase OS=Rattus norvegicus OX=10116 GN=Tpi1 PE=1 SV=2	Tpi1; LOC100911515	26.8	7.24	0	15	15	0	182	73	894	12320.5	429	142.68	115.118	cytosol;nucleus	development;metabolic process	catalytic activity;protein binding
High	A0A0G2JSV0	N-myc downstream-regulated gene 2 protein OS=Rattus norvegicus OX=10116 GN=Ndrg2 PE=1 SV=1	Ndrg2	40.7	5.3	0	8	7	2	79	33	289	1714.68	310	72.77	114.95	cytoplasm;Golgi;nucleus	cell differentiation;regulation of biological process;response to stimulus
High	P12346	Serotransferrin OS=Rattus norvegicus OX=10116 GN=Tf PE=1 SV=3	Tf	76.3	7.28	0	16	16	0	113	27	521	7430.4	227	63.18	114.741	cell surface;endosome;extracellular;membrane	cell death;cell differentiation;cell organization and biogenesis;cellular homeostasis;defense response;metabolic process;regulation of biological process;response to stimulus;transport	metal ion binding;nucleotide binding;protein binding;transporter activity
High	P50554	4-aminobutyrate aminotransferase, mitochondrial OS=Rattus norvegicus OX=10116 GN=Abat PE=1 SV=3	Abat	56.4	7.93	0	11	11	0	75	38	469	4443.57	226	67.23	114.365	mitochondrion;organelle lumen	metabolic process;regulation of biological process;response to stimulus	catalytic activity;metal ion binding;protein binding
High	Q5XIM9	T-complex protein 1 subunit beta OS=Rattus norvegicus OX=10116 GN=Cct2 PE=1 SV=3	Cct2	57.4	6.46	0	13	13	0	100	33	552	5926.14	207	68.24	113.645	cytoplasm;cytosol	cell organization and biogenesis;metabolic process;regulation of biological process;transport	nucleotide binding;protein binding
High	O08839	Myc box-dependent-interacting protein 1 OS=Rattus norvegicus OX=10116 GN=Bin1 PE=1 SV=1	Bin1	64.5	5.03	0	13	13	0	83	27	442	7369.32	177	68.28	112.863	cytoplasm;cytosol;membrane;nucleus	cell differentiation;cell organization and biogenesis;development;regulation of biological process;transport	protein binding
High	P63012	Ras-related protein Rab-3A OS=Rattus norvegicus OX=10116 GN=Rab3a PE=1 SV=1	Rab3a	25	5.03	0	10	4	5	218	55	1039	16976.7	456	149.53	112.81	cytosol;endosome;membrane	cell communication;cell organization and biogenesis;regulation of biological process;response to stimulus;transport	catalytic activity;enzyme regulator activity;nucleotide binding;protein binding
High	Q66HD0	Endoplasmin OS=Rattus norvegicus OX=10116 GN=Hsp90b1 PE=1 SV=2	Hsp90b1	92.7	4.81	0	15	14	0	93	20	568	5908.08	223	65.56	112.422	cytosol;endoplasmic reticulum;membrane;nucleus;organelle lumen	cell organization and biogenesis;metabolic process;regulation of biological process;response to stimulus;transport	nucleotide binding;protein binding;RNA binding
High	Q63633	Solute carrier family 12 member 5 OS=Rattus norvegicus OX=10116 GN=Slc12a5 PE=1 SV=2	Slc12a5	126.2	6.81	0	13	10	4	96	11	347	7924.89	203	67.62	112.049	membrane	cell communication;cellular homeostasis;response to stimulus;transport	protein binding;transporter activity
High	P10111	Peptidyl-prolyl cis-trans isomerase A OS=Rattus norvegicus OX=10116 GN=Ppia PE=1 SV=2	Ppia; LOC100360977	17.9	8.16	0	11	11	0	173	66	1014	12338.1	444	87.56	111.887	cytoplasm;cytosol;extracellular;membrane;nucleus	cell differentiation;cell organization and biogenesis;metabolic process;regulation of biological process	catalytic activity;RNA binding
High	F1LPP0	Amphiphysin OS=Rattus norvegicus OX=10116 GN=Amph PE=1 SV=3		74.6	4.63	0	12	12	0	77	29	389	4760.83	233	74.05	110.639	cytoplasm		protein binding
High	A0A0G2JSR0	Voltage-dependent anion-selective channel protein 3 OS=Rattus norvegicus OX=10116 GN=Vdac3 PE=1 SV=1	Vdac3	30.8	8.59	0	11	9	0	98	49	379	6737.43	251	70.18	110.634	endoplasmic reticulum;membrane;mitochondrion;nucleus	cell communication;defense response;regulation of biological process;response to stimulus;transport	nucleotide binding;transporter activity
High	P39069	Adenylate kinase isoenzyme 1 OS=Rattus norvegicus OX=10116 GN=Ak1 PE=1 SV=3	Ak1	21.6	7.9	0	8	8	0	72	51	731	3212.35	269	62.44	109.277	cytoplasm;cytosol;membrane	cell differentiation;metabolic process;regulation of biological process;response to stimulus	catalytic activity;nucleotide binding
High	A0A0G2KAM4	Fascin OS=Rattus norvegicus OX=10116 GN=Fscn1 PE=3 SV=1		53.8	7.4	0	11	1	0	93	32	666	5445.75	284	96.11	109.103	cytoplasm;cytoskeleton;cytosol	cell organization and biogenesis;cellular component movement;regulation of biological process	protein binding;RNA binding
High	Q9JKS6	Protein piccolo OS=Rattus norvegicus OX=10116 GN=Pclo PE=1 SV=1	Pclo	552.4	6.54	0	15	8	6	83	5	254	4554.15	193	55.5	109.007	cytoskeleton	cell organization and biogenesis;regulation of biological process;response to stimulus;transport	metal ion binding;protein binding
High	A0A0G2K9Q6	Calcium-transporting ATPase OS=Rattus norvegicus OX=10116 GN=Atp2b3 PE=1 SV=1		138.5	5.94	0	18	8	0	135	17	558	11550.5	264	53.56	107.831	Golgi;membrane	cellular homeostasis;transport	catalytic activity;metal ion binding;nucleotide binding;transporter activity
High	D3ZDH8	Septin-5 OS=Rattus norvegicus OX=10116 GN=Sept5 PE=1 SV=1	Sept5	43.9	6.67	0	12	10	2	117	39	629	10916.4	229	72.45	107.747	membrane	cell division;regulation of biological process	catalytic activity;nucleotide binding;protein binding
High	P62898	Cytochrome c, somatic OS=Rattus norvegicus OX=10116 GN=Cycs PE=1 SV=2	Cycs; LOC100363502	11.6	9.58	0	7	7	0	112	54	715	9965.3	283	93.8	107.29	cytosol;mitochondrion;nucleus	cell death;metabolic process;regulation of biological process;response to stimulus;transport	metal ion binding;protein binding
High	Q05982	Nucleoside diphosphate kinase A OS=Rattus norvegicus OX=10116 GN=Nme1 PE=1 SV=1	Nme1	17.2	6.33	0	7	4	0	89	59	324	8891.07	220	80.62	106.807	cytoplasm;cytosol;membrane;mitochondrion;nucleus	cell differentiation;cellular homeostasis;metabolic process;regulation of biological process;response to stimulus;transport	catalytic activity;DNA binding;metal ion binding;nucleotide binding;protein binding;RNA binding
High	P05696	Protein kinase C alpha type OS=Rattus norvegicus OX=10116 GN=Prkca PE=1 SV=3	Prkca	76.7	7.05	0	10	6	0	62	22	335	4136.44	191	56.48	106.803	cytoplasm;cytosol;endoplasmic reticulum;membrane;mitochondrion;nucleus	cell death;cell differentiation;cell organization and biogenesis;cellular component movement;cellular homeostasis;metabolic process;regulation of biological process;response to stimulus	catalytic activity;metal ion binding;nucleotide binding;protein binding
High	F1LM47	Succinate--CoA ligase [ADP-forming] subunit beta, mitochondrial OS=Rattus norvegicus OX=10116 GN=Sucla2 PE=1 SV=1	Sucla2	50.3	7.69	0	14	14	0	110	29	558	8944.45	209	74.74	106.328	mitochondrion	metabolic process	catalytic activity;metal ion binding;nucleotide binding
High	D3ZZ99	Alpha-adducin OS=Rattus norvegicus OX=10116 GN=Add1 PE=1 SV=3	Add1	74.7	6.46	0	12	1	0	84	29	411	5167.63	196	63.86	105.532	cytoplasm;cytoskeleton;membrane;nucleus	cell differentiation;cell organization and biogenesis;cellular homeostasis;metabolic process;regulation of biological process;response to stimulus;transport	protein binding;RNA binding;structural molecule activity
High	P61265	Syntaxin-1B OS=Rattus norvegicus OX=10116 GN=Stx1b PE=1 SV=1	Stx1b	33.2	5.38	0	13	13	0	73	51	405	5996.09	168	67.77	105.36	cytoplasm;membrane;nucleus	cell organization and biogenesis;regulation of biological process;transport	protein binding
High	P81155	Voltage-dependent anion-selective channel protein 2 OS=Rattus norvegicus OX=10116 GN=Vdac2 PE=1 SV=2	Vdac2	31.7	7.49	0	12	10	2	85	60	406	4643.89	201	59.71	105.271	membrane;mitochondrion;nucleus	regulation of biological process;transport	nucleotide binding;transporter activity
High	P28480	T-complex protein 1 subunit alpha OS=Rattus norvegicus OX=10116 GN=Tcp1 PE=1 SV=1	Tcp1	60.3	6.21	0	12	12	0	92	28	657	6898.39	247	86.91	104.987	cytoplasm;cytoskeleton;Golgi	metabolic process;regulation of biological process;transport	nucleotide binding;protein binding;RNA binding
High	Q64428	Trifunctional enzyme subunit alpha, mitochondrial OS=Rattus norvegicus OX=10116 GN=Hadha PE=1 SV=2	Hadha	82.6	9.06	0	12	12	0	111	20	552	9940.22	241	91.71	104.41	membrane;mitochondrion;organelle lumen	metabolic process;response to stimulus	catalytic activity;nucleotide binding;protein binding
High	R9PXS4	Phosphatidylinositol transfer protein alpha isoform OS=Rattus norvegicus OX=10116 GN=Pitpna PE=1 SV=1		31.8	6.37	0	13	13	0	74	50	336	3348.58	199	44.58	104.285		cell organization and biogenesis;transport	transporter activity
High	P04642	L-lactate dehydrogenase A chain OS=Rattus norvegicus OX=10116 GN=Ldha PE=1 SV=1	Ldha	36.4	8.27	0	16	15	0	164	52	790	10947.3	350	104.99	104.065	cytoplasm;cytosol;membrane;mitochondrion;nucleus	cell communication;metabolic process;regulation of biological process;response to stimulus	catalytic activity;nucleotide binding;protein binding
High	Q920L2	Succinate dehydrogenase [ubiquinone] flavoprotein subunit, mitochondrial OS=Rattus norvegicus OX=10116 GN=Sdha PE=1 SV=1	Sdha	71.6	7.17	0	12	12	0	83	23	351	5990.28	187	50.91	103.795	membrane;mitochondrion	metabolic process;transport	catalytic activity;nucleotide binding
High	P60881	Synaptosomal-associated protein 25 OS=Rattus norvegicus OX=10116 GN=Snap25 PE=1 SV=1	Snap25	23.3	4.77	0	7	7	0	125	38	786	12313.6	273	109.23	103.79	cytoplasm;cytoskeleton;cytosol;endosome;membrane	cell differentiation;cell organization and biogenesis;regulation of biological process;response to stimulus;transport	protein binding;transporter activity
High	P11730	Calcium/calmodulin-dependent protein kinase type II subunit gamma OS=Rattus norvegicus OX=10116 GN=Camk2g PE=1 SV=1	Camk2g	59	7.71	0	9	5	0	104	22	610	7591.24	251	90.64	103.724	cytoplasm;endoplasmic reticulum;membrane	cell differentiation;cell organization and biogenesis;development;metabolic process;regulation of biological process;response to stimulus;transport	catalytic activity;nucleotide binding;protein binding
High	Q08163	Adenylyl cyclase-associated protein 1 OS=Rattus norvegicus OX=10116 GN=Cap1 PE=1 SV=3	Cap1	51.6	7.52	0	8	7	0	85	24	592	5784.94	194	76.71	103.356	cytoplasm;cytoskeleton;membrane	cell organization and biogenesis;cellular component movement;regulation of biological process;response to stimulus;transport	protein binding
High	G3V9Z6	Septin 8 (Predicted) OS=Rattus norvegicus OX=10116 GN=Sept8 PE=1 SV=1	Sept8	49.8	6	0	14	10	0	71	46	261	3341.44	156	55.28	103.101	cytoplasm;cytoskeleton		nucleotide binding
High	Q9QXY2	SRC kinase signaling inhibitor 1 OS=Rattus norvegicus OX=10116 GN=Srcin1 PE=1 SV=1	Srcin1	129.7	9.36	0	10	10	0	69	12	417	4138.52	177	58.11	103.02	cytoplasm;cytoskeleton;membrane	cell organization and biogenesis;regulation of biological process;transport	protein binding
High	P16638	ATP-citrate synthase OS=Rattus norvegicus OX=10116 GN=Acly PE=1 SV=1	Acly	120.6	7.34	0	11	11	0	78	15	438	4649.01	197	71.59	102.802	cytoplasm;cytosol;membrane;mitochondrion	metabolic process	catalytic activity;metal ion binding;nucleotide binding
High	A0A0G2K7F5	Disks large homolog 4 OS=Rattus norvegicus OX=10116 GN=Dlg4 PE=1 SV=1		80.8	5.96	0	12	11	1	67	26	313	5035.81	186	58.65	102.313	cytoplasm;cytoskeleton;endoplasmic reticulum;membrane	cell organization and biogenesis;regulation of biological process;response to stimulus	protein binding
High	P62138	Serine/threonine-protein phosphatase PP1-alpha catalytic subunit OS=Rattus norvegicus OX=10116 GN=Ppp1ca PE=1 SV=1	Ppp1ca	37.5	6.33	0	11	4	8	114	45	702	7448.77	293	105.93	102.275	cytoplasm;cytosol;membrane;nucleus	cell division;metabolic process;regulation of biological process;response to stimulus	catalytic activity;metal ion binding;protein binding
High	P04897	Guanine nucleotide-binding protein G(i) subunit alpha-2 OS=Rattus norvegicus OX=10116 GN=Gnai2 PE=1 SV=3	Gnai2	40.5	5.45	0	8	3	0	110	31	538	9291.3	247	89.83	102.135	cytoplasm;cytoskeleton;cytosol;membrane;nucleus	cell division;cell proliferation;regulation of biological process;response to stimulus	catalytic activity;metal ion binding;nucleotide binding;protein binding;signal transducer activity
High	A0A096MJE6	Tenascin R, isoform CRA_b OS=Rattus norvegicus OX=10116 GN=Tnr PE=1 SV=1	Tnr	149.5	4.94	0	17	17	0	106	17	868	7085.09	252	82.44	101.847	cell surface;membrane	cell organization and biogenesis;cellular component movement;regulation of biological process;response to stimulus	protein binding
High	A0A1W2Q6Q2	Serine/threonine-protein kinase DCLK1 OS=Rattus norvegicus OX=10116 GN=Dclk1 PE=1 SV=1		82	8.73	0	12	12	0	85	22	393	6838.61	198	59.49	101.77		metabolic process;regulation of biological process;response to stimulus	catalytic activity;nucleotide binding
High	Q63622	Disks large homolog 2 OS=Rattus norvegicus OX=10116 GN=Dlg2 PE=1 SV=1	Dlg2	94.9	6.24	0	10	10	0	49	19	262	3881.37	151	47.02	101.606	cytoplasm;membrane	cell communication;cell organization and biogenesis;metabolic process;regulation of biological process	catalytic activity;protein binding
High	P37377	Alpha-synuclein OS=Rattus norvegicus OX=10116 GN=Snca PE=1 SV=1	Snca	14.5	4.77	0	10	7	4	117	87	793	5144.53	299	106.86	101.525	cytoplasm;cytoskeleton;cytosol;endoplasmic reticulum;extracellular;Golgi;membrane;mitochondrion;nucleus;ribosome	cell communication;cell death;cell organization and biogenesis;metabolic process;regulation of biological process;response to stimulus;transport	catalytic activity;enzyme regulator activity;metal ion binding;protein binding
High	F1LQW8	Ras/Rap GTPase-activating protein SynGAP OS=Rattus norvegicus OX=10116 GN=Syngap1 PE=1 SV=2	Syngap1	144.5	9.01	0	15	15	0	81	15	241	5404.86	171	57.36	101.406	cytoplasm;membrane	cell organization and biogenesis;regulation of biological process;response to stimulus	enzyme regulator activity;protein binding
High	A0A0G2JSM7	Adducin 1 (Alpha), isoform CRA_b OS=Rattus norvegicus OX=10116 GN=Add1 PE=1 SV=1	Add1	80.3	6.15	0	13	1	13	84	27	396	4928.14	197	59.54	101.334	cytoplasm;cytoskeleton;membrane;nucleus	cell differentiation;cell organization and biogenesis;cellular homeostasis;metabolic process;regulation of biological process;response to stimulus;transport	protein binding;RNA binding;structural molecule activity
High	Q5XIN6	Mitochondrial proton/calcium exchanger protein OS=Rattus norvegicus OX=10116 GN=Letm1 PE=1 SV=1	Letm1	83	6.6	0	14	14	0	97	25	446	7149.77	200	77.8	100.515	membrane;mitochondrion	cell organization and biogenesis;cellular homeostasis;transport	metal ion binding;transporter activity
High	F2Z3Q8	Importin subunit beta-1 OS=Rattus norvegicus OX=10116 GN=Kpnb1 PE=1 SV=1		97.1	4.78	0	11	11	0	81	18	356	6526.54	210	53.13	100.401	cytosol;membrane	cell organization and biogenesis;cellular component movement;regulation of biological process;response to stimulus;transport	protein binding;RNA binding;transporter activity
High	P84092	AP-2 complex subunit mu OS=Rattus norvegicus OX=10116 GN=Ap2m1 PE=1 SV=1	Ap2m1	49.6	9.54	0	12	12	0	125	31	542	9030.87	216	76.64	100.369	membrane;mitochondrion	cell organization and biogenesis;metabolic process;regulation of biological process;response to stimulus;transport	protein binding
High	P30835	ATP-dependent 6-phosphofructokinase, liver type OS=Rattus norvegicus OX=10116 GN=Pfkl PE=1 SV=3	Pfkl	85.3	7.4	0	11	8	0	134	16	639	10183.3	255	98.55	100.304	cytoplasm;cytosol;membrane	cell organization and biogenesis;metabolic process;regulation of biological process;response to stimulus	catalytic activity;metal ion binding;nucleotide binding;protein binding
High	F1M953	75 kDa glucose-regulated protein OS=Rattus norvegicus OX=10116 GN=Hspa9 PE=1 SV=1	Hspa9	73.7	6.16	0	14	13	0	90	24	388	6296.95	181	51.58	100.226	cytoplasm;mitochondrion;organelle lumen	cell differentiation;cell organization and biogenesis;metabolic process;regulation of biological process;response to stimulus;transport	nucleotide binding;protein binding;RNA binding
High	Q08877	Dynamin-3 OS=Rattus norvegicus OX=10116 GN=Dnm3 PE=1 SV=2	Dnm3	97.9	8.35	0	12	5	0	126	13	690	10131.9	261	85.25	100.106	cytoplasm;cytoskeleton;cytosol;Golgi;membrane;mitochondrion	cell organization and biogenesis;regulation of biological process;transport	catalytic activity;nucleotide binding;protein binding
High	B3GNI6	Septin-11 OS=Rattus norvegicus OX=10116 GN=Septin11 PE=1 SV=1	Sept11	49.7	6.68	0	14	5	12	88	40	317	6503.66	176	61.09	99.476	cytoplasm;cytoskeleton	cell division;cell organization and biogenesis	nucleotide binding
High	F1LMH0	Neuronal-specific septin-3 OS=Rattus norvegicus OX=10116 GN=Sept3 PE=3 SV=1		40.6	7.2	0	10	10	0	85	36	427	4817.22	203	57.24	99.463			catalytic activity;nucleotide binding;protein binding
High	A0A0G2K3Q5	Neuronal cell adhesion molecule OS=Rattus norvegicus OX=10116 GN=Nrcam PE=1 SV=1	Nrcam	144.2	5.96	0	12	2	9	61	14	341	4001.74	198	44.64	99.219	extracellular;membrane	cell organization and biogenesis;cellular component movement;regulation of biological process	protein binding
High	P32551	Cytochrome b-c1 complex subunit 2, mitochondrial OS=Rattus norvegicus OX=10116 GN=Uqcrc2 PE=1 SV=2	Uqcrc2	48.4	9.14	0	11	11	0	94	31	407	7800.48	219	69	99.12	membrane;mitochondrion	metabolic process;transport	catalytic activity;metal ion binding;protein binding
High	P21396	Amine oxidase [flavin-containing] A OS=Rattus norvegicus OX=10116 GN=Maoa PE=1 SV=1	Maoa	59.5	7.93	0	8	8	1	55	22	344	4292.7	166	51.79	99.068	membrane;mitochondrion	metabolic process	catalytic activity;nucleotide binding
High	Q68FX0	Isocitrate dehydrogenase [NAD] subunit beta, mitochondrial OS=Rattus norvegicus OX=10116 GN=Idh3B PE=2 SV=1	Idh3B	42.3	8.75	0	7	7	0	73	24	658	7825.66	202	75.79	98.447	mitochondrion;nucleus	metabolic process	catalytic activity;metal ion binding;nucleotide binding
High	Q2TA68	Dynamin-like 120 kDa protein, mitochondrial OS=Rattus norvegicus OX=10116 GN=Opa1 PE=1 SV=1	Opa1	111.2	7.53	0	13	13	0	68	18	351	5356.3	175	48.5	98.288	cytosol;membrane;mitochondrion	cell death;cell organization and biogenesis;cellular homeostasis;metabolic process;regulation of biological process;response to stimulus;transport	catalytic activity;nucleotide binding;protein binding
High	D4AC23	T-complex protein 1 subunit eta OS=Rattus norvegicus OX=10116 GN=Cct7 PE=1 SV=1	Cct7	59.6	8	0	11	11	0	64	30	433	2482.36	198	61.22	97.664	cytoplasm;mitochondrion	metabolic process;regulation of biological process;transport	nucleotide binding;protein binding
High	Q561S0	NADH dehydrogenase [ubiquinone] 1 alpha subcomplex subunit 10, mitochondrial OS=Rattus norvegicus OX=10116 GN=Ndufa10 PE=1 SV=1	Ndufa10; Ndufa10l1	40.5	7.8	0	9	9	0	75	36	474	2811.78	238	84.39	96.438	mitochondrion;organelle lumen	cell organization and biogenesis;metabolic process;response to stimulus;transport	catalytic activity
High	Q6Q0N1	Cytosolic non-specific dipeptidase OS=Rattus norvegicus OX=10116 GN=Cndp2 PE=1 SV=1	Cndp2	52.7	5.66	0	11	11	0	70	36	425	3696.42	186	65.54	96.173	cytoplasm;cytosol	metabolic process	catalytic activity;metal ion binding
High	P67779	Prohibitin OS=Rattus norvegicus OX=10116 GN=Phb PE=1 SV=1	Phb	29.8	5.76	0	10	10	0	86	44	622	7839.59	199	73.06	96.113	cell surface;cytoplasm;endosome;membrane;mitochondrion;nucleus	cell differentiation;cell organization and biogenesis;metabolic process;regulation of biological process;response to stimulus	DNA binding;protein binding
High	P62142	Serine/threonine-protein phosphatase PP1-beta catalytic subunit OS=Rattus norvegicus OX=10116 GN=Ppp1cb PE=1 SV=3	Ppp1cb	37.2	6.19	0	10	3	0	84	45	478	6776.49	213	77.07	96.019	cytoplasm;cytosol;nucleus	cell division;metabolic process;regulation of biological process;response to stimulus	catalytic activity;metal ion binding;protein binding
High	Q5RKI1	Eukaryotic initiation factor 4A-II OS=Rattus norvegicus OX=10116 GN=Eif4a2 PE=1 SV=1	Eif4a2	46.4	5.48	0	9	5	3	62	30	382	3762.74	152	55.27	95.837	cytoplasm	metabolic process;regulation of biological process	catalytic activity;DNA binding;nucleotide binding;RNA binding
High	Q5BJT9	Creatine kinase OS=Rattus norvegicus OX=10116 GN=Ckmt1 PE=1 SV=1	Ckmt1b; Ckmt1	46.9	8.32	0	8	8	0	115	28	378	6132.99	328	111	95.452	membrane;mitochondrion	metabolic process;regulation of biological process	catalytic activity;nucleotide binding;protein binding
High	P08009	Glutathione S-transferase Mu 7 OS=Rattus norvegicus OX=10116 GN=Gstm7 PE=1 SV=2	Gstm7	25.7	7.33	0	9	6	0	95	49	444	8066.33	193	72.83	95.363	cytoplasm;endoplasmic reticulum	metabolic process;regulation of biological process;response to stimulus	antioxidant activity;catalytic activity;protein binding
High	Q99PD4	Actin-related protein 2/3 complex subunit 1A OS=Rattus norvegicus OX=10116 GN=Arpc1a PE=2 SV=1	Arpc1a	41.6	8.18	0	8	8	0	70	29	212	3609.34	209	43.95	95.17	cytoplasm;cytoskeleton	cell organization and biogenesis;regulation of biological process	protein binding
High	A0A0G2JSH9	Peroxiredoxin-2 OS=Rattus norvegicus OX=10116 GN=Prdx2 PE=1 SV=1	Prdx2	21.8	5.59	0	9	9	0	84	69	502	7681.95	278	69.72	95.137	cytosol;mitochondrion	cell proliferation;cellular homeostasis;metabolic process;regulation of biological process;response to stimulus	antioxidant activity;catalytic activity
High	Q5D059	Heterogeneous nuclear ribonucleoprotein K OS=Rattus norvegicus OX=10116 GN=Hnrnpk PE=1 SV=1	Hnrnpk	51	5.33	0	11	11	0	126	27	569	9849.05	251	85.82	94.396	cytosol;membrane;mitochondrion;nucleus;spliceosomal complex	cellular homeostasis;defense response;metabolic process;regulation of biological process;response to stimulus	DNA binding;protein binding;RNA binding
High	B2GV06	Succinyl-CoA:3-ketoacid coenzyme A transferase 1, mitochondrial OS=Rattus norvegicus OX=10116 GN=Oxct1 PE=1 SV=1	Oxct1	56.2	8.47	0	7	7	0	67	21	727	4309.33	283	84.77	93.774	mitochondrion;organelle lumen	metabolic process;regulation of biological process;response to stimulus	catalytic activity;protein binding
High	Q5PQN0	Neurocalcin-delta OS=Rattus norvegicus OX=10116 GN=Ncald PE=1 SV=3	Ncald	22.2	5.35	0	8	3	0	113	47	407	7607.16	224	63.2	93.74	cytosol	regulation of biological process;response to stimulus	metal ion binding;protein binding
High	P04905	Glutathione S-transferase Mu 1 OS=Rattus norvegicus OX=10116 GN=Gstm1 PE=1 SV=2	Gstm1	25.9	8.19	0	11	7	5	121	56	961	8254.62	290	92.98	93.021	cytoplasm;cytosol;extracellular	metabolic process;response to stimulus	catalytic activity;metal ion binding;protein binding
High	A0A0G2K329	Neuronal cell adhesion molecule OS=Rattus norvegicus OX=10116 GN=Nrcam PE=1 SV=1		130.8	6.11	0	11	1	0	49	15	261	2901.63	167	31.33	92.716	membrane		protein binding
High	Q01728	Sodium/calcium exchanger 1 OS=Rattus norvegicus OX=10116 GN=Slc8a1 PE=1 SV=3	Slc8a1	108.1	5	0	9	9	0	58	12	507	3140.65	200	60.71	92.646	membrane;mitochondrion	cell communication;cellular homeostasis;regulation of biological process;response to stimulus;transport	metal ion binding;protein binding;transporter activity
High	O35274	Neurabin-2 OS=Rattus norvegicus OX=10116 GN=Ppp1r9b PE=1 SV=1	Ppp1r9b	89.6	4.92	0	9	8	2	69	15	457	5143.6	150	55	91.895	cytoplasm;cytoskeleton;membrane;nucleus	cell differentiation;cell organization and biogenesis;cellular component movement;development;metabolic process;regulation of biological process;response to stimulus;transport	catalytic activity;enzyme regulator activity;protein binding;transporter activity
High	Q9R063	Peroxiredoxin-5, mitochondrial OS=Rattus norvegicus OX=10116 GN=Prdx5 PE=1 SV=1	Prdx5	22.2	8.66	0	9	9	0	120	46	638	8533.38	247	82.21	91.846	cytoplasm;cytosol;mitochondrion;nucleus;organelle lumen	cell death;cellular homeostasis;metabolic process;regulation of biological process;response to stimulus	antioxidant activity;catalytic activity;DNA binding;enzyme regulator activity;protein binding
High	Q5RKJ9	RAB10, member RAS oncogene family OS=Rattus norvegicus OX=10116 GN=Rab10 PE=1 SV=1	Rab10	22.5	8.38	0	10	7	1	96	46	501	9693.03	239	61.31	91.451	endosome;Golgi;membrane	cell differentiation;cell organization and biogenesis;regulation of biological process;response to stimulus;transport	catalytic activity;nucleotide binding;protein binding
High	A0A0A6YYM0	Long-chain-fatty-acid--CoA ligase 6 OS=Rattus norvegicus OX=10116 GN=Acsl6 PE=1 SV=2		80.9	7.09	0	13	13	0	87	20	427	6456.82	172	62.15	91.047	membrane;mitochondrion	cell proliferation;metabolic process	catalytic activity
High	P84076	Neuron-specific calcium-binding protein hippocalcin OS=Rattus norvegicus OX=10116 GN=Hpca PE=1 SV=2	Hpca	22.4	4.97	0	10	4	9	129	52	359	10194	205	65.06	90.881	cytoplasm;cytosol;membrane	regulation of biological process;response to stimulus	metal ion binding;protein binding
High	F1LST4	Microtubule-associated protein OS=Rattus norvegicus OX=10116 GN=Mapt PE=1 SV=1	LOC497674; Mapt	78.5	6.3	0	11	3	8	72	21	335	5003.28	160	64.32	90.857	cytoplasm;cytoskeleton;cytosol;membrane;nucleus	cell death;cell differentiation;cell growth;cell organization and biogenesis;cellular component movement;metabolic process;regulation of biological process;response to stimulus;transport	DNA binding;protein binding
High	F1M9V7	Aminopeptidase OS=Rattus norvegicus OX=10116 GN=Npepps PE=1 SV=1	Npepps	103.3	5.77	0	16	16	0	94	22	303	5620.26	160	51.85	90.394	cytoplasm;cytosol	metabolic process;response to stimulus	catalytic activity;metal ion binding
High	A0A0G2K9J2	V-type proton ATPase subunit H OS=Rattus norvegicus OX=10116 GN=Atp6v1h PE=1 SV=1	Atp6v1h	55.8	6.61	0	12	12	0	102	31	505	7938.55	218	70.75	89.862	membrane	cellular homeostasis;transport	catalytic activity;transporter activity
High	P60203	Myelin proteolipid protein OS=Rattus norvegicus OX=10116 GN=Plp1 PE=1 SV=2	Plp1	30.1	8.35	0	7	7	0	305	25	1716	31709.1	795	103.29	89.72	membrane	cell differentiation;cell organization and biogenesis;defense response;metabolic process;regulation of biological process;response to stimulus	protein binding;structural molecule activity
High	Q5FVC2	Rho guanine nucleotide exchange factor 2 OS=Rattus norvegicus OX=10116 GN=Arhgef2 PE=1 SV=1	Arhgef2	111.8	7.12	0	10	10	0	46	12	195	3643.07	121	35.76	89.316	cytoplasm;cytoskeleton;Golgi	cell division;cell organization and biogenesis;defense response;regulation of biological process;response to stimulus	metal ion binding;protein binding
High	F1LS89	Ryanodine receptor 2 OS=Rattus norvegicus OX=10116 GN=Ryr2 PE=1 SV=3		560.9	6.14	0	12	12	0	76	3	479	7498.3	230	63.55	89.296	endoplasmic reticulum;membrane	cell communication;cell death;cellular homeostasis;regulation of biological process;response to stimulus;transport	metal ion binding;protein binding;transporter activity
High	P26284	Pyruvate dehydrogenase E1 component subunit alpha, somatic form, mitochondrial OS=Rattus norvegicus OX=10116 GN=Pdha1 PE=1 SV=2	Pdha1	43.2	8.19	0	11	11	0	75	36	300	5470.38	186	42.61	89.193	mitochondrion;nucleus;organelle lumen	metabolic process	catalytic activity
High	D3ZG43	Complex I-30kD OS=Rattus norvegicus OX=10116 GN=Ndufs3 PE=1 SV=1	Ndufs3	30.2	7.53	0	9	9	0	64	39	455	6359.16	167	48.61	89.186	membrane;mitochondrion	metabolic process;regulation of biological process	catalytic activity
High	Q8R491	EH domain-containing protein 3 OS=Rattus norvegicus OX=10116 GN=Ehd3 PE=1 SV=2	Ehd3	60.8	6.46	0	11	7	4	76	26	241	5286.02	162	46	89.09	cytoplasm;cytosol;endosome;membrane	cell organization and biogenesis;metabolic process;regulation of biological process;transport	metal ion binding;nucleotide binding;protein binding
High	A0A0G2K931	Phosphoserine aminotransferase OS=Rattus norvegicus OX=10116 GN=Psat1 PE=1 SV=1		40.5	7.69	0	12	12	0	67	40	441	2857.69	165	59.66	88.267	cytoplasm;cytosol	metabolic process	catalytic activity
High	G3V6H5	Mitochondrial 2-oxoglutarate/malate carrier protein OS=Rattus norvegicus OX=10116 GN=Slc25a11 PE=1 SV=1	Slc25a11	34.1	9.96	0	11	11	0	88	37	363	6457.02	162	45.11	87.97	membrane;mitochondrion;nucleus	transport	RNA binding;transporter activity
High	A0A0G2JU82	Microtubule-actin cross-linking factor 1 OS=Rattus norvegicus OX=10116 GN=Macf1 PE=1 SV=1		611.1	5.39	0	15	13	2	59	3	309	4433.42	156	35.47	87.914	cytoplasm;cytoskeleton	regulation of biological process;response to stimulus	catalytic activity;metal ion binding;protein binding
High	P35565	Calnexin OS=Rattus norvegicus OX=10116 GN=Canx PE=1 SV=1	Canx	67.2	4.63	0	11	11	0	79	18	351	7554.54	191	36.48	87.786	cytoplasm;endoplasmic reticulum;membrane;ribosome	metabolic process;transport	metal ion binding;protein binding;RNA binding
High	P21708	Mitogen-activated protein kinase 3 OS=Rattus norvegicus OX=10116 GN=Mapk3 PE=1 SV=5	Mapk3	43.1	6.61	0	8	5	0	67	27	312	6266.89	180	41.32	87.5	cytoplasm;cytoskeleton;cytosol;endosome;Golgi;membrane;mitochondrion;nucleus	cell communication;cell death;cell differentiation;cell organization and biogenesis;cellular homeostasis;metabolic process;regulation of biological process;response to stimulus;transport	catalytic activity;nucleotide binding;protein binding;signal transducer activity
High	A0A0G2K1R5	CaM kinase-like vesicle-associated protein OS=Rattus norvegicus OX=10116 GN=Camkv PE=1 SV=1		54.1	5.54	0	9	9	0	68	23	476	4920.97	153	63.76	87.264		metabolic process	catalytic activity;nucleotide binding
High	P62824	Ras-related protein Rab-3C OS=Rattus norvegicus OX=10116 GN=Rab3c PE=1 SV=1	Rab3c	25.9	5.24	0	8	4	2	111	41	423	7771.43	256	70.82	86.705	cytosol;membrane	regulation of biological process;response to stimulus;transport	catalytic activity;nucleotide binding;protein binding
High	P82471	Guanine nucleotide-binding protein G(q) subunit alpha OS=Rattus norvegicus OX=10116 GN=Gnaq PE=2 SV=2	Gnaq	42.1	5.68	0	14	8	6	113	45	523	8126.28	215	72.76	85.905	cytosol;membrane;nucleus	cell organization and biogenesis;regulation of biological process;response to stimulus	catalytic activity;enzyme regulator activity;metal ion binding;nucleotide binding;protein binding;signal transducer activity
High	Q75Q39	Mitochondrial import receptor subunit TOM70 OS=Rattus norvegicus OX=10116 GN=Tomm70 PE=1 SV=1	Tomm70a; Tomm70	67.4	7.5	0	14	14	0	97	28	148	6459.67	193	51.14	84.91	membrane;mitochondrion	transport	protein binding
High	D4ACB8	CCT-theta OS=Rattus norvegicus OX=10116 GN=Cct8 PE=1 SV=1	Cct8	59.6	5.54	0	14	14	0	67	28	273	3731.73	135	38.35	84.73	cytoplasm;cytoskeleton;cytosol	cell organization and biogenesis;metabolic process;regulation of biological process;transport	nucleotide binding;protein binding
High	F8WG67	Acyl-CoA thioesterase 7, isoform CRA_a OS=Rattus norvegicus OX=10116 GN=Acot7 PE=1 SV=2	Acot7	40.9	7.74	0	8	8	0	54	35	254	4897.86	156	47.21	84.607	cytosol	metabolic process	catalytic activity;protein binding
High	Q63610	Tropomyosin alpha-3 chain OS=Rattus norvegicus OX=10116 GN=Tpm3 PE=1 SV=2	Tpm3	29	4.78	0	9	4	3	64	31	337	4778.67	135	40.93	83.965	cytoplasm;cytoskeleton;cytosol	cell organization and biogenesis	protein binding;structural molecule activity
High	P56574	Isocitrate dehydrogenase [NADP], mitochondrial OS=Rattus norvegicus OX=10116 GN=Idh2 PE=1 SV=2	Idh2	50.9	8.69	0	8	8	0	64	18	339	4771.66	142	48.88	83.873	cytosol;membrane;mitochondrion	metabolic process;regulation of biological process	catalytic activity;metal ion binding;nucleotide binding
High	Q99NA5	Isocitrate dehydrogenase [NAD] subunit alpha, mitochondrial OS=Rattus norvegicus OX=10116 GN=Idh3a PE=1 SV=1	Idh3a	39.6	6.92	0	10	10	0	69	29	457	3788.59	174	53.79	83.718	mitochondrion;nucleus	metabolic process	catalytic activity;metal ion binding;nucleotide binding
High	P10824	Guanine nucleotide-binding protein G(i) subunit alpha-1 OS=Rattus norvegicus OX=10116 GN=Gnai1 PE=1 SV=3	Gnai1	40.3	5.97	0	10	5	3	98	36	502	7858.08	197	68.34	83.412	cytoplasm;cytoskeleton;membrane;nucleus	cell division;cell organization and biogenesis;regulation of biological process;response to stimulus;transport	catalytic activity;enzyme regulator activity;metal ion binding;nucleotide binding;protein binding;signal transducer activity
High	P62963	Profilin-1 OS=Rattus norvegicus OX=10116 GN=Pfn1 PE=1 SV=2	Pfn1	14.9	8.28	0	8	8	0	164	72	968	12980.5	360	105.96	83.255	cytoplasm;cytoskeleton;membrane;nucleus	cell organization and biogenesis;regulation of biological process;response to stimulus	enzyme regulator activity;nucleotide binding;protein binding;RNA binding
High	A0A0G2K7E5	Voltage-dependent calcium channel subunit alpha-2/delta-1 OS=Rattus norvegicus OX=10116 GN=Cacna2d1 PE=1 SV=1		122.7	5.2	0	12	12	0	59	14	411	4550.97	127	45.48	83.215
High	A0A0G2JSR7	Matrin-3 OS=Rattus norvegicus OX=10116 GN=Matr3 PE=1 SV=1	Matr3	94.4	6.25	0	7	7	0	69	13	367	5665.39	187	64.35	83.091	cytoplasm;membrane;nucleus	regulation of biological process	metal ion binding;protein binding;RNA binding
High	A7VJC2	Heterogeneous nuclear ribonucleoproteins A2/B1 OS=Rattus norvegicus OX=10116 GN=Hnrnpa2b1 PE=1 SV=1	Hnrnpa2b1	37.5	8.95	0	7	6	2	55	25	342	4735.91	124	39.35	83.043	chromosome;cytoplasm;extracellular;membrane;nucleus;spliceosomal complex	cell differentiation;cell organization and biogenesis;metabolic process;regulation of biological process;response to stimulus;transport	DNA binding;protein binding;RNA binding
High	Q63228	Glia maturation factor beta OS=Rattus norvegicus OX=10116 GN=Gmfb PE=1 SV=2	Gmfb	16.7	5.44	0	6	6	0	46	54	302	1484.19	148	46.23	82.855		regulation of biological process;response to stimulus	protein binding
High	Q9QYU4	Ketimine reductase mu-crystallin OS=Rattus norvegicus OX=10116 GN=Crym PE=1 SV=1	Crym	33.5	5.53	0	9	9	0	149	33	501	12639.4	315	90.14	82.331	cytoplasm;cytosol;mitochondrion;nucleus	metabolic process;regulation of biological process;response to stimulus;transport	catalytic activity;nucleotide binding;protein binding
High	P97685	Neurofascin OS=Rattus norvegicus OX=10116 GN=Nfasc PE=1 SV=2	Nfasc	137.9	6.13	0	12	2	9	60	12	229	4482.56	139	26.3	82.265	membrane	cell organization and biogenesis;cellular component movement	protein binding
High	O35112	CD166 antigen OS=Rattus norvegicus OX=10116 GN=Alcam PE=1 SV=1	Alcam	65	6.04	0	10	10	0	67	25	237	4937.24	146	47.18	82.254	membrane	cell growth;cellular component movement;response to stimulus	protein binding
High	Q6P502	T-complex protein 1 subunit gamma OS=Rattus norvegicus OX=10116 GN=Cct3 PE=1 SV=1	Cct3	60.6	6.64	0	11	11	0	65	24	306	4998.15	136	40.46	82.195	cytoplasm;cytosol;membrane	cell organization and biogenesis;metabolic process;regulation of biological process;transport	nucleotide binding;protein binding;RNA binding
High	Q9JHU0	Dihydropyrimidinase-related protein 5 OS=Rattus norvegicus OX=10116 GN=Dpysl5 PE=1 SV=1	LOC100910964; Dpysl5	61.5	7.08	0	9	9	0	82	24	387	3959.69	183	54.68	82.151	cytoplasm	cell differentiation;cellular component movement	catalytic activity;protein binding
High	A0A0G2JSQ4	Tropomyosin 1, alpha, isoform CRA_p OS=Rattus norvegicus OX=10116 GN=Tpm1 PE=1 SV=1	Tpm1	28.5	4.77	0	10	3	7	92	36	476	7447.12	188	61.59	82.132	cytoplasm;cytoskeleton;cytosol	cell organization and biogenesis;cellular component movement;regulation of biological process;response to stimulus	protein binding;structural molecule activity
High	M0R8A4	Microtubule-associated protein RP/EB family member 2 OS=Rattus norvegicus OX=10116 PE=3 SV=2		28.1	5.31	0	7	7	0	77	38	378	6519.87	178	73.91	81.831			protein binding
High	P31000	Vimentin OS=Rattus norvegicus OX=10116 GN=Vim PE=1 SV=2	Vim	53.7	5.12	0	14	10	2	111	29	479	6823.42	189	67.27	81.83	cytoplasm;cytoskeleton;cytosol;membrane;nucleus	cell differentiation;cell organization and biogenesis;metabolic process;regulation of biological process;response to stimulus	protein binding;RNA binding;structural molecule activity
High	Q6NYB7	Ras-related protein Rab-1A OS=Rattus norvegicus OX=10116 GN=Rab1A PE=1 SV=3	Rab1; Rab1a	22.7	6.21	0	8	3	0	99	54	341	7809.32	230	60.46	81.566	cytoplasm;cytosol;endoplasmic reticulum;endosome;Golgi;membrane	cell organization and biogenesis;cellular component movement;defense response;metabolic process;regulation of biological process;response to stimulus;transport	catalytic activity;nucleotide binding;protein binding
High	Q794F9	4F2 cell-surface antigen heavy chain OS=Rattus norvegicus OX=10116 GN=Slc3a2 PE=1 SV=1	Slc3a2	58	5.33	0	8	8	0	49	21	372	2890.9	146	45.42	81.323	cell surface;cytosol;membrane;nucleus	metabolic process;response to stimulus;transport	catalytic activity;protein binding;RNA binding;transporter activity
High	F1LRI7	AP2-associated protein kinase 1 OS=Rattus norvegicus OX=10116 GN=Aak1 PE=1 SV=2	Aak1	103.8	6.6	0	10	10	0	39	20	275	1988.72	144	35.43	81.112		metabolic process;regulation of biological process;transport	catalytic activity;nucleotide binding;protein binding
High	O88767	Parkinson disease protein 7 homolog OS=Rattus norvegicus OX=10116 GN=Park7 PE=1 SV=1	Park7	20	6.77	0	5	5	0	93	42	477	6085.71	244	84.3	81.056	chromosome;cytoplasm;cytosol;endoplasmic reticulum;membrane;mitochondrion;nucleus;organelle lumen	cell communication;cell organization and biogenesis;defense response;metabolic process;regulation of biological process;response to stimulus;transport	antioxidant activity;catalytic activity;DNA binding;enzyme regulator activity;metal ion binding;protein binding;RNA binding
High	P52481	Adenylyl cyclase-associated protein 2 OS=Rattus norvegicus OX=10116 GN=Cap2 PE=1 SV=1	Cap2	52.9	7.17	0	9	8	1	61	25	442	4060.33	152	46.06	80.223	cytoskeleton;membrane	cell organization and biogenesis;regulation of biological process;response to stimulus	protein binding
High	B2RYW9	Fumarylacetoacetate hydrolase domain-containing protein 2 OS=Rattus norvegicus OX=10116 GN=Fahd2 PE=1 SV=1	Fahd2a	34.6	8.35	0	7	7	0	46	28	286	4329.91	126	32.46	80.158	mitochondrion	metabolic process	catalytic activity;metal ion binding
High	D3ZDT1	Erythrocyte membrane protein band 4.1-like 2 OS=Rattus norvegicus OX=10116 GN=Epb41l2 PE=1 SV=3	Epb4.1l2; Epb41l2	102.5	5.35	0	11	8	0	103	13	313	7850.5	177	53.7	79.965	cytoskeleton;membrane;nucleus	cell organization and biogenesis	protein binding;structural molecule activity
High	P85834	Elongation factor Tu, mitochondrial OS=Rattus norvegicus OX=10116 GN=Tufm PE=1 SV=1	Tufm	49.5	7.56	0	12	12	0	73	30	385	6337.34	157	51.33	79.874	membrane;mitochondrion	metabolic process;response to stimulus	catalytic activity;nucleotide binding;RNA binding
High	Q64542	Plasma membrane calcium-transporting ATPase 4 OS=Rattus norvegicus OX=10116 GN=Atp2b4 PE=1 SV=1	Atp2b4	133	6.57	0	12	4	0	80	13	289	4903.5	154	44.86	79.827	membrane	cellular component movement;cellular homeostasis;regulation of biological process;response to stimulus;transport	catalytic activity;enzyme regulator activity;metal ion binding;nucleotide binding;protein binding;transporter activity
High	P35571	Glycerol-3-phosphate dehydrogenase, mitochondrial OS=Rattus norvegicus OX=10116 GN=Gpd2 PE=1 SV=1	Gpd2	80.9	6.62	0	14	14	0	69	23	255	4979.44	144	36.16	79.403	membrane;mitochondrion	metabolic process	catalytic activity;metal ion binding
High	A0A0G2JTL5	Pyruvate carboxylase OS=Rattus norvegicus OX=10116 GN=Pc PE=1 SV=1	Pc	139.9	6.77	0	12	12	0	53	14	214	3212.33	137	34.92	78.972	cytoplasm;membrane;mitochondrion;organelle lumen	metabolic process;regulation of biological process	catalytic activity;DNA binding;metal ion binding;nucleotide binding;protein binding
High	P35435	ATP synthase subunit gamma, mitochondrial OS=Rattus norvegicus OX=10116 GN=Atp5f1c PE=1 SV=2	Atp5c1	30.2	8.84	0	9	8	0	187	32	953	11848.1	321	91.85	78.628	membrane;mitochondrion	metabolic process;transport	catalytic activity;RNA binding;transporter activity
High	A0A0G2K4Q4	Uncharacterized protein OS=Rattus norvegicus OX=10116 PE=3 SV=1		20.5	6.8	0	6	1	0	94	44	898	4439.86	255	94.8	78.62	Golgi	regulation of biological process;response to stimulus;transport	catalytic activity;nucleotide binding;protein binding;signal transducer activity
High	P62483	Voltage-gated potassium channel subunit beta-2 OS=Rattus norvegicus OX=10116 GN=Kcnab2 PE=1 SV=1	Kcnab2	41	9	0	8	8	0	38	35	125	1551.06	149	42.51	78.545	cytoplasm;cytoskeleton;cytosol;membrane	cell differentiation;cell organization and biogenesis;metabolic process;regulation of biological process;transport	catalytic activity;protein binding;transporter activity
High	Q5XIH3	NADH dehydrogenase [ubiquinone] flavoprotein 1, mitochondrial OS=Rattus norvegicus OX=10116 GN=Ndufv1 PE=1 SV=1	Ndufv1	50.7	8.07	0	10	10	0	79	25	446	5966.21	187	65.96	78.42	cytosol;membrane;mitochondrion	metabolic process;transport	catalytic activity;metal ion binding;nucleotide binding
High	Q5BJU7	Wiskott-Aldrich syndrome protein family member 1 OS=Rattus norvegicus OX=10116 GN=Wasf1 PE=1 SV=1	Wasf1	61.5	6.37	0	6	6	0	43	17	367	3382.44	140	44.52	77.851	cytoplasm;cytoskeleton;membrane;mitochondrion	cell growth;cell organization and biogenesis;regulation of biological process;response to stimulus;transport	protein binding
High	Q64057	Alpha-aminoadipic semialdehyde dehydrogenase OS=Rattus norvegicus OX=10116 GN=Aldh7a1 PE=1 SV=2	Aldh7a1	58.7	7.87	0	10	10	0	50	28	207	3826.12	127	46.12	77.754	cytoplasm;cytosol;mitochondrion;nucleus	metabolic process	catalytic activity
High	P84083	ADP-ribosylation factor 5 OS=Rattus norvegicus OX=10116 GN=Arf5 PE=1 SV=2	Arf5	20.5	6.79	0	9	4	9	114	58	974	5215.96	270	100.64	76.726	cytoplasm;Golgi;membrane	regulation of biological process;response to stimulus;transport	catalytic activity;nucleotide binding;protein binding;signal transducer activity
High	Q62634	Vesicular glutamate transporter 1 OS=Rattus norvegicus OX=10116 GN=Slc17a7 PE=1 SV=1	Slc17a7	61.6	7.34	0	5	5	0	61	10	198	2698.13	204	68.18	76.512	membrane	cell communication;cellular homeostasis;response to stimulus;transport	transporter activity
High	P19139	Casein kinase II subunit alpha OS=Rattus norvegicus OX=10116 GN=Csnk2a1 PE=1 SV=2	Csnk2a1	45	7.74	0	7	6	1	34	25	171	2791	97	30.89	76.21	chromosome;cytoplasm;membrane;nucleus	cell death;metabolic process;regulation of biological process;response to stimulus	catalytic activity;enzyme regulator activity;nucleotide binding;protein binding
High	P02688	Myelin basic protein OS=Rattus norvegicus OX=10116 GN=Mbp PE=1 SV=3	Mbp	21.5	11.24	0	8	8	0	285	45	1790	23893.8	545	207.89	76.115	membrane	cell organization and biogenesis;metabolic process;regulation of biological process;response to stimulus	protein binding;structural molecule activity
High	P14668	Annexin A5 OS=Rattus norvegicus OX=10116 GN=Anxa5 PE=1 SV=3	Anxa5	35.7	5.05	0	7	7	0	70	33	679	4779.01	215	75.71	75.972	cytoplasm;cytosol;endoplasmic reticulum;membrane;nucleus	cell organization and biogenesis;coagulation;regulation of biological process;response to stimulus;transport	catalytic activity;metal ion binding;protein binding;transporter activity
High	P54921	Alpha-soluble NSF attachment protein OS=Rattus norvegicus OX=10116 GN=Napa PE=1 SV=2	Napa	33.2	5.45	0	10	5	0	43	42	248	2379.69	137	32.32	75.95	membrane	cell communication;cell differentiation;cell organization and biogenesis;regulation of biological process;transport	protein binding
High	Q07009	Calpain-2 catalytic subunit OS=Rattus norvegicus OX=10116 GN=Capn2 PE=1 SV=3	Capn2	79.9	4.96	0	8	8	0	39	19	346	1460.44	114	25.58	75.918	chromosome;cytoplasm;cytosol;endoplasmic reticulum;Golgi;membrane;mitochondrion;nucleus;vacuole	metabolic process;regulation of biological process;response to stimulus	catalytic activity;metal ion binding;protein binding
High	Q06647	ATP synthase subunit O, mitochondrial OS=Rattus norvegicus OX=10116 GN=Atp5po PE=1 SV=1	Atp5o	23.4	10.02	0	7	7	0	52	43	406	3473.17	165	47.98	75.879	membrane;mitochondrion;nucleus	metabolic process;transport	catalytic activity;protein binding;transporter activity
High	Q641Z6	EH domain-containing protein 1 OS=Rattus norvegicus OX=10116 GN=Ehd1 PE=1 SV=1	Ehd1	60.6	6.83	0	9	5	0	53	24	338	2950.85	166	48.59	75.761	endosome;membrane	cell organization and biogenesis;regulation of biological process;response to stimulus;transport	metal ion binding;nucleotide binding;protein binding
High	P19490	Glutamate receptor 1 OS=Rattus norvegicus OX=10116 GN=Gria1 PE=1 SV=2	Gria1	101.5	7.53	0	14	9	1	81	17	367	5115.13	155	49.22	75.56	cell surface;cytosol;endoplasmic reticulum;endosome;membrane	cell communication;metabolic process;regulation of biological process;response to stimulus;transport	protein binding;receptor activity;signal transducer activity;transporter activity
High	Q68FQ0	T-complex protein 1 subunit epsilon OS=Rattus norvegicus OX=10116 GN=Cct5 PE=1 SV=1	Cct5	59.5	5.72	0	12	12	0	73	29	138	4815.12	143	43.34	74.44	cytoplasm;cytoskeleton;cytosol	metabolic process;regulation of biological process;response to stimulus;transport	nucleotide binding;protein binding;RNA binding
High	P61107	Ras-related protein Rab-14 OS=Rattus norvegicus OX=10116 GN=Rab14 PE=1 SV=3	Rab14	23.9	6.21	0	6	5	0	63	33	216	5620.12	150	43.19	74.417	cytosol;endoplasmic reticulum;endosome;Golgi;membrane;vacuole	cell organization and biogenesis;defense response;regulation of biological process;response to stimulus;transport	catalytic activity;nucleotide binding;protein binding
High	O35509	Ras-related protein Rab-11B OS=Rattus norvegicus OX=10116 GN=Rab11b PE=1 SV=4	Rab11b	24.5	5.94	0	10	10	0	71	50	415	4280.78	144	53.29	74.235	cytoplasm;endosome;membrane;mitochondrion	metabolic process;regulation of biological process;response to stimulus;transport	catalytic activity;nucleotide binding;protein binding
High	P63331	Serine/threonine-protein phosphatase 2A catalytic subunit alpha isoform OS=Rattus norvegicus OX=10116 GN=Ppp2ca PE=1 SV=1	Ppp2ca; LOC103694903	35.6	5.54	0	6	1	0	44	32	417	1696.24	144	46.88	74.16	chromosome;cytoplasm;cytoskeleton;cytosol;membrane;nucleus	cell organization and biogenesis;cellular homeostasis;metabolic process;regulation of biological process;response to stimulus	catalytic activity;metal ion binding;protein binding
High	Q02563	Synaptic vesicle glycoprotein 2A OS=Rattus norvegicus OX=10116 GN=Sv2a PE=1 SV=2	Sv2a	82.6	5.57	0	8	8	0	52	14	317	3911.49	145	39.16	74.087	endoplasmic reticulum;membrane	cellular homeostasis;regulation of biological process;transport	protein binding;receptor activity;transporter activity
High	P07943	Aldo-keto reductase family 1 member B1 OS=Rattus norvegicus OX=10116 GN=Akr1b1 PE=1 SV=3	Akr1b1	35.8	6.71	0	8	8	0	58	34	285	4750.93	139	46.98	73.107	cytoplasm;cytosol;vacuole	metabolic process;regulation of biological process;response to stimulus	catalytic activity
High	P20788	Cytochrome b-c1 complex subunit Rieske, mitochondrial OS=Rattus norvegicus OX=10116 GN=Uqcrfs1 PE=1 SV=2	Uqcrfs1	29.4	8.87	0	8	8	0	66	40	281	3513.6	133	44.21	72.592	membrane;mitochondrion	metabolic process;response to stimulus;transport	catalytic activity;metal ion binding;protein binding;transporter activity
High	P62716	Serine/threonine-protein phosphatase 2A catalytic subunit beta isoform OS=Rattus norvegicus OX=10116 GN=Ppp2cb PE=2 SV=1	Ppp2cb	35.6	5.43	0	6	1	4	40	32	360	1258.98	133	40.97	72.238	chromosome;cytoplasm;cytoskeleton;nucleus	cell organization and biogenesis;metabolic process;regulation of biological process;response to stimulus	catalytic activity;metal ion binding;protein binding
High	Q63942	GTP-binding protein Rab-3D OS=Rattus norvegicus OX=10116 GN=Rab3d PE=1 SV=2	Rab3d	24.3	4.92	0	7	1	1	94	39	353	6974.64	234	58.01	72.202	membrane;mitochondrion	metabolic process;regulation of biological process;response to stimulus;transport	catalytic activity;nucleotide binding;protein binding
High	P15791	Calcium/calmodulin-dependent protein kinase type II subunit delta OS=Rattus norvegicus OX=10116 GN=Camk2d PE=1 SV=1	Camk2d	60	7.27	0	6	1	0	175	13	691	15424	414	102.23	72.095	cytoplasm;cytosol;endoplasmic reticulum;membrane;nucleus	cell growth;cell organization and biogenesis;cellular component movement;cellular homeostasis;metabolic process;regulation of biological process;response to stimulus;transport	catalytic activity;nucleotide binding;protein binding
High	P56571	ES1 protein homolog, mitochondrial OS=Rattus norvegicus OX=10116 PE=1 SV=2	RGD1303003	28.2	8.92	0	4	4	0	24	25	211	2264.5	99	19.39	72.035	mitochondrion
High	Q5GFD9	Protein IMPACT OS=Rattus norvegicus OX=10116 GN=Impact PE=1 SV=1	Impact	36	5.16	0	7	7	0	77	32	515	5825.9	147	61.19	71.286	cytoplasm	cell communication;cell differentiation;cell growth;regulation of biological process;response to stimulus	protein binding
High	B5DFG5	RCG53214, isoform CRA_d OS=Rattus norvegicus OX=10116 GN=Sept6 PE=1 SV=1	Sept6	48.7	6.67	0	10	3	0	58	28	198	4237.56	115	40.22	70.805	cytoskeleton		nucleotide binding
High	Q05764	Beta-adducin OS=Rattus norvegicus OX=10116 GN=Add2 PE=1 SV=4	Add2	80.5	5.97	0	9	8	0	44	17	247	2566.57	111	37.25	70.591	cytoplasm;cytoskeleton;membrane	cell organization and biogenesis;cellular component movement;regulation of biological process;transport	protein binding;structural molecule activity
High	B2RYJ7	ARP1 actin-related protein 1 homolog B (Yeast) OS=Rattus norvegicus OX=10116 GN=Actr1b PE=1 SV=1	Actr1b	42.3	6.4	0	8	5	3	59	36	298	3429.75	139	40.79	70.533	cytoplasm;cytoskeleton;membrane		nucleotide binding
High	D3ZA84	Talin 2 OS=Rattus norvegicus OX=10116 GN=Tln2 PE=1 SV=3		271.5	5.55	0	13	9	4	50	6	146	3502.36	102	30.26	70.294	cytoskeleton	cell organization and biogenesis	protein binding;structural molecule activity
High	Q5HZV9	Protein phosphatase 1 regulatory subunit 7 OS=Rattus norvegicus OX=10116 GN=Ppp1r7 PE=1 SV=1	Ppp1r7	41.3	4.92	0	8	8	0	41	28	311	3259.16	146	47.95	69.887	chromosome;nucleus	regulation of biological process	protein binding
High	P0DP31	Calmodulin-3 OS=Rattus norvegicus OX=10116 GN=Calm3 PE=1 SV=1	Calm2; Calm3; Calm1	16.8	4.22	0	7	7	0	56	50	264	3719.68	155	38.31	69.863	cytoplasm;cytoskeleton;cytosol;membrane;mitochondrion;nucleus	cell differentiation;cell organization and biogenesis;cellular homeostasis;metabolic process;regulation of biological process;response to stimulus;transport	catalytic activity;enzyme regulator activity;metal ion binding;protein binding
High	Q6IMY8	Heterogeneous nuclear ribonucleoprotein U OS=Rattus norvegicus OX=10116 GN=Hnrnpu PE=1 SV=1	Hnrnpu	87.7	6.24	0	11	11	0	65	16	318	2916.78	160	41.83	69.699	cell surface;chromosome;membrane;nucleus;spliceosomal complex	cell differentiation;regulation of biological process;response to stimulus	DNA binding;nucleotide binding;protein binding;RNA binding
High	Q6GMN2	Brain-specific angiogenesis inhibitor 1-associated protein 2 OS=Rattus norvegicus OX=10116 GN=Baiap2 PE=1 SV=1	Baiap2	59.1	9.04	0	11	11	0	52	24	236	3449.46	101	38.46	68.583	cytoplasm;cytoskeleton;cytosol;endoplasmic reticulum;Golgi;membrane	cell differentiation;cell organization and biogenesis;regulation of biological process;response to stimulus	protein binding
High	Q62829	Serine/threonine-protein kinase PAK 3 OS=Rattus norvegicus OX=10116 GN=Pak3 PE=1 SV=1	Pak3	60.7	5.52	0	8	3	6	32	18	115	2555.85	91	8.65	68.305	cytoplasm;endosome	cell organization and biogenesis;development;metabolic process;regulation of biological process;response to stimulus	catalytic activity;metal ion binding;nucleotide binding;protein binding
High	P36876	Serine/threonine-protein phosphatase 2A 55 kDa regulatory subunit B alpha isoform OS=Rattus norvegicus OX=10116 GN=Ppp2r2a PE=2 SV=1	Ppp2r2a	51.6	6.2	0	8	7	1	60	27	403	3971.46	148	44.4	68.248	cytosol	metabolic process;regulation of biological process;response to stimulus	catalytic activity;enzyme regulator activity;protein binding
High	P14659	Heat shock-related 70 kDa protein 2 OS=Rattus norvegicus OX=10116 GN=Hspa2 PE=1 SV=2	Hspa2	69.6	5.67	0	11	2	0	128	18	859	7852.55	234	74.72	67.77	cell surface;cytoplasm;cytoskeleton;cytosol;membrane;mitochondrion;nucleus	cell differentiation;cell organization and biogenesis;development;metabolic process;regulation of biological process;response to stimulus	nucleotide binding;protein binding
High	P29066	Beta-arrestin-1 OS=Rattus norvegicus OX=10116 GN=Arrb1 PE=1 SV=1	Arrb1	47	6.28	0	8	8	0	45	24	175	2860.99	111	24.4	66.726	chromosome;cytoplasm;cytosol;membrane;nucleus	cell death;cell organization and biogenesis;metabolic process;regulation of biological process;response to stimulus;transport	catalytic activity;DNA binding;enzyme regulator activity;protein binding
High	P62804	Histone H4 OS=Rattus norvegicus OX=10116 GN=H4c2 PE=1 SV=2	LOC100912418; RGD1562378; LOC680097; Hist4h4; LOC100912564; LOC100912489; Hist1h4b; LOC100360950; LOC680430; LOC100912290; Hist1h4a; LOC679983; Hist2h4a; Hist1h4m; Hist2h4; LOC102551184; LOC102548682; LOC102557184; Hist1h2ao	11.4	11.36	0	6	6	0	77	51	442	5459.19	145	44.28	66.626	chromosome;membrane;nucleus	cell differentiation;cell organization and biogenesis;development;metabolic process;regulation of biological process	DNA binding;protein binding;RNA binding
High	P70566	Tropomodulin-2 OS=Rattus norvegicus OX=10116 GN=Tmod2 PE=1 SV=1	Tmod2	39.5	5.43	0	9	8	1	62	30	234	3047.38	140	46.19	66.504	cytoplasm;cytoskeleton	cell communication;cell organization and biogenesis;regulation of biological process;response to stimulus	protein binding
High	B2RYG6	Ubiquitin thioesterase OTUB1 OS=Rattus norvegicus OX=10116 GN=Otub1 PE=1 SV=1	Otub1	31.3	4.94	0	5	5	0	47	24	340	3644.55	111	35.24	66.445	cytoplasm;nucleus	metabolic process;regulation of biological process;response to stimulus	catalytic activity;protein binding
High	D3ZNW5	Neurofascin OS=Rattus norvegicus OX=10116 GN=Nfasc PE=1 SV=3	Nfasc	132.1	6.7	0	11	1	0	54	10	190	3715.16	107	19.84	66.255	membrane	cell organization and biogenesis;cellular component movement	protein binding
High	P13264	Glutaminase kidney isoform, mitochondrial OS=Rattus norvegicus OX=10116 GN=Gls PE=1 SV=2	Gls	74	7.87	0	9	9	0	73	21	277	5045.93	137	45.96	66.239	cytoplasm;cytosol;mitochondrion;organelle lumen	cell communication;cell organization and biogenesis;metabolic process;regulation of biological process;response to stimulus	catalytic activity;protein binding
High	Q99ML5	Prenylcysteine oxidase OS=Rattus norvegicus OX=10116 GN=Pcyox1 PE=1 SV=1	Pcyox1	56.3	7.09	0	5	5	0	39	16	287	2453.93	128	42.48	66.138	membrane;vacuole	metabolic process;transport	catalytic activity;transporter activity
High	D3ZFQ8	Cytochrome c-1 OS=Rattus norvegicus OX=10116 GN=Cyc1 PE=1 SV=3	Cyc1	35.4	9.26	0	6	6	0	41	21	287	1271.09	155	46.07	66.076	membrane;mitochondrion;nucleus	metabolic process;response to stimulus;transport	metal ion binding
High	Q923Z2	Tropomyosin 1, alpha, isoform CRA_a OS=Rattus norvegicus OX=10116 GN=Tpm1 PE=1 SV=1	Tpm1	32.8	4.75	0	8	1	2	76	25	347	5980.2	155	41.73	65.765	cytoplasm;cytoskeleton;cytosol	cell organization and biogenesis;cellular component movement;regulation of biological process;response to stimulus	protein binding;structural molecule activity
High	G3V728	4-nitrophenylphosphatase domain and non-neuronal SNAP25-like protein homolog 1 (C. elegans), isoform CRA_b OS=Rattus norvegicus OX=10116 GN=Nipsnap1 PE=1 SV=1	Nipsnap1	33.3	9.38	0	7	6	1	40	39	139	1323.86	146	47.36	65.756	membrane;mitochondrion
High	A8WCF8	Tumor protein p63-regulated gene 1-like protein OS=Rattus norvegicus OX=10116 GN=Tprg1l PE=1 SV=1	LOC687090; Tprg1l	29.8	7.37	0	5	5	0	41	30	272	3118.02	142	54.06	65.681	membrane		protein binding
High	D4ACG7	Copine 6 OS=Rattus norvegicus OX=10116 GN=Cpne6 PE=1 SV=2	Cpne6	61.7	5.59	0	9	8	0	83	24	619	4936.07	199	70.59	65.519	cytoplasm;membrane	response to stimulus	protein binding
High	D4A8H8	Cytoplasmic FMR1-interacting protein OS=Rattus norvegicus OX=10116 GN=Cyfip1 PE=1 SV=1	Cyfip1	145.2	6.9	0	10	5	0	64	8	227	3637.39	116	37.64	64.618	cytoplasm	cell growth;cell organization and biogenesis;regulation of biological process;response to stimulus	protein binding;RNA binding
High	G3V647	Pyridoxal kinase OS=Rattus norvegicus OX=10116 GN=Pdxk PE=1 SV=1		34.8	6.8	0	8	8	0	27	34	141	1684.81	81	10.97	64.224		metabolic process	catalytic activity
High	G3V6R0	Amino acid transporter OS=Rattus norvegicus OX=10116 GN=Slc1a2 PE=1 SV=3		31.7	5.6	0	6	1	0	266	28	1038	19608.3	370	146.54	64.111	membrane	transport	transporter activity
High	P62762	Visinin-like protein 1 OS=Rattus norvegicus OX=10116 GN=Vsnl1 PE=1 SV=2	Vsnl1	22.1	5.15	0	8	6	2	69	48	407	5328.4	151	56.54	63.774	cytosol;membrane	regulation of biological process;response to stimulus	metal ion binding
High	O35077	Glycerol-3-phosphate dehydrogenase [NAD(+)], cytoplasmic OS=Rattus norvegicus OX=10116 GN=Gpd1 PE=1 SV=4	Gpd1	37.4	6.6	0	10	9	1	69	32	232	4481.18	120	49.47	63.692	cytoplasm;cytosol;mitochondrion	metabolic process;regulation of biological process;response to stimulus;transport	catalytic activity;nucleotide binding;protein binding
High	D4A817	Histone H2B OS=Rattus norvegicus OX=10116 GN=Hist2h2be PE=3 SV=3	Hist2h2be	14	10.32	0	4	1	0	115	35	1001	10048	346	109.52	63.686	chromosome;cytosol;membrane;nucleus	defense response;regulation of biological process;response to stimulus	DNA binding;protein binding
High	Q7TPB1	T-complex protein 1 subunit delta OS=Rattus norvegicus OX=10116 GN=Cct4 PE=1 SV=3	Cct4	58.1	8.02	0	8	8	0	56	21	321	3387.32	138	51.8	63.329	cytoplasm;cytoskeleton;cytosol	metabolic process;regulation of biological process;transport	nucleotide binding;protein binding;RNA binding
High	Q5U328	Nucleolin OS=Rattus norvegicus OX=10116 GN=Ncl PE=1 SV=1	Ncl	77.2	4.73	0	12	12	0	67	20	296	3409.71	120	41.09	63.319	cell surface;cytoplasm;membrane;nucleus	regulation of biological process;response to stimulus;transport	DNA binding;metal ion binding;protein binding;RNA binding
High	Q9JJ54	Heterogeneous nuclear ribonucleoprotein D0 OS=Rattus norvegicus OX=10116 GN=Hnrnpd PE=1 SV=2	Hnrpd; Hnrnpd	38.2	7.81	0	7	6	2	64	22	457	5945.36	132	55.71	63.191	cytoplasm;cytosol;nucleus	metabolic process;regulation of biological process;response to stimulus;transport	DNA binding;protein binding;RNA binding
High	Q5XI32	F-actin-capping protein subunit beta OS=Rattus norvegicus OX=10116 GN=Capzb PE=1 SV=1	Capzb	30.6	6	0	8	8	0	67	31	284	4807.54	143	37.34	62.923	cytoplasm;cytoskeleton;membrane	cell organization and biogenesis;regulation of biological process	protein binding
High	D3ZM62	Tripartite motif-containing protein 2 OS=Rattus norvegicus OX=10116 GN=Trim2 PE=1 SV=2		82.9	7.37	0	9	8	1	37	16	171	2841.49	82	27.82	62.634	cytoplasm		metal ion binding;protein binding
High	Q5XIH7	Prohibitin-2 OS=Rattus norvegicus OX=10116 GN=Phb2 PE=1 SV=1	Phb2	33.3	9.83	0	11	11	0	84	39	318	5246.49	133	40	62.581	cell surface;cytoplasm;membrane;mitochondrion;nucleus	cell organization and biogenesis;metabolic process;regulation of biological process;response to stimulus;transport	protein binding
High	Q00715	Histone H2B type 1 OS=Rattus norvegicus OX=10116 PE=1 SV=2	Hist1h2bl	14	10.36	0	5	2	5	117	36	1001	9937.69	347	112.06	62.44	chromosome;nucleus	cell organization and biogenesis;defense response;response to stimulus	DNA binding;protein binding
High	Q5XI73	Rho GDP-dissociation inhibitor 1 OS=Rattus norvegicus OX=10116 GN=Arhgdia PE=1 SV=1	Arhgdia	23.4	5.2	0	10	10	0	68	60	237	2992.2	155	41.03	62.218	cytoplasm;cytosol;membrane;nucleus	regulation of biological process;response to stimulus	enzyme regulator activity;protein binding
High	G3V8G4	Brevican core protein OS=Rattus norvegicus OX=10116 GN=Bcan PE=1 SV=1	Bcan	95.9	4.94	0	10	10	0	64	12	297	3579.31	128	39.04	62.099		regulation of biological process	metal ion binding;protein binding;structural molecule activity
High	P07722	Myelin-associated glycoprotein OS=Rattus norvegicus OX=10116 GN=Mag PE=1 SV=1	Mag	69.3	5.03	0	6	6	0	38	14	130	2629.26	117	35.49	62.066	cytoplasm;membrane	regulation of biological process;response to stimulus	protein binding
High	P10760	Adenosylhomocysteinase OS=Rattus norvegicus OX=10116 GN=Ahcy PE=1 SV=3	Ahcy	47.5	6.54	0	8	7	1	39	23	162	3115.23	79	32.14	62.054	cytoplasm;cytosol;nucleus	defense response;metabolic process;response to stimulus;transport	catalytic activity;metal ion binding;nucleotide binding;protein binding
High	Q62656	Receptor-type tyrosine-protein phosphatase zeta OS=Rattus norvegicus OX=10116 GN=Ptprz1 PE=1 SV=1	Ptprz1	255.2	4.88	0	8	8	0	56	5	226	3477.9	112	42.28	62.023	cytoplasm;extracellular;membrane	cell differentiation;cell organization and biogenesis;metabolic process;regulation of biological process;response to stimulus	catalytic activity;protein binding
High	O55096	Dipeptidyl peptidase 3 OS=Rattus norvegicus OX=10116 GN=Dpp3 PE=1 SV=2	Dpp3	83	5.22	0	9	9	0	43	17	139	2552.19	88	23.75	61.712	cytoplasm;cytosol;membrane	metabolic process	catalytic activity;metal ion binding
High	P62749	Hippocalcin-like protein 1 OS=Rattus norvegicus OX=10116 GN=Hpcal1 PE=1 SV=2	Hpcal1	22.3	5.5	0	8	3	0	82	38	203	6948.52	130	26.42	61.523	membrane		metal ion binding
High	Q03626	Murinoglobulin-1 OS=Rattus norvegicus OX=10116 GN=Mug1 PE=2 SV=1	Mug1	165.2	6.01	0	9	4	7	48	8	127	4067.27	126	36.98	61.512	extracellular	defense response;regulation of biological process;response to stimulus	enzyme regulator activity
High	P19511	ATP synthase F(0) complex subunit B1, mitochondrial OS=Rattus norvegicus OX=10116 GN=Atp5pb PE=1 SV=1	Atp5f1; LOC100911417	28.9	9.36	0	9	9	0	83	32	293	6059.39	138	58.36	60.886	membrane;mitochondrion;nucleus	metabolic process;transport	catalytic activity;transporter activity
High	F7EPH4	Inorganic diphosphatase OS=Rattus norvegicus OX=10116 GN=Ppa1 PE=1 SV=1	Ppa1	32.8	5.47	0	8	8	0	46	40	210	2195.59	126	39.77	60.451	cytoplasm	metabolic process	catalytic activity;metal ion binding
High	A0A0G2K3Z9	Peroxiredoxin-1 OS=Rattus norvegicus OX=10116 PE=3 SV=1	Prdx1l1	22.2	8.4	0	9	9	0	81	52	428	5121.81	149	57.52	60.449		cellular homeostasis;metabolic process;regulation of biological process	antioxidant activity;catalytic activity
High	P03994	Hyaluronan and proteoglycan link protein 1 OS=Rattus norvegicus OX=10116 GN=Hapln1 PE=1 SV=2	Hapln1	40.2	7.96	0	8	7	1	53	28	312	2474.08	128	44.56	60.147	extracellular		structural molecule activity
High	A0A0G2JW28	Gamma-adducin OS=Rattus norvegicus OX=10116 GN=Add3 PE=1 SV=1		74.9	6.34	0	10	9	0	45	24	161	2569.58	119	26.17	60.143	cytoskeleton
High	Q6AY84	Secernin-1 OS=Rattus norvegicus OX=10116 GN=Scrn1 PE=1 SV=1	Scrn1	46.4	4.84	0	7	7	0	44	29	268	3335.91	80	31.4	60.088	cytoplasm;membrane;nucleus	metabolic process;transport	catalytic activity
High	P35465	Serine/threonine-protein kinase PAK 1 OS=Rattus norvegicus OX=10116 GN=Pak1 PE=1 SV=3	Pak1	60.5	5.86	0	6	2	0	27	14	180	2958.65	91	5.63	60.082	cytoplasm;cytosol;Golgi;membrane;nucleus	cell death;cell organization and biogenesis;metabolic process;regulation of biological process;response to stimulus;transport	catalytic activity;nucleotide binding;protein binding;signal transducer activity
High	B2GUZ5	F-actin-capping protein subunit alpha-1 OS=Rattus norvegicus OX=10116 GN=Capza1 PE=1 SV=1	Capza1	32.9	5.69	0	4	2	0	64	22	363	5166.82	128	52.18	60.073	cytoplasm;cytoskeleton;membrane	cell organization and biogenesis;regulation of biological process	protein binding
High	P62909	40S ribosomal protein S3 OS=Rattus norvegicus OX=10116 GN=Rps3 PE=1 SV=1	Rps3	26.7	9.66	0	9	9	0	49	41	337	3161.91	104	36.73	59.867	cytoplasm;cytoskeleton;cytosol;endoplasmic reticulum;membrane;mitochondrion;nucleus;organelle lumen;ribosome	cell death;cell division;cell organization and biogenesis;metabolic process;regulation of biological process;response to stimulus	catalytic activity;DNA binding;protein binding;RNA binding;structural molecule activity
High	B5DEN5	Elongation factor 1-beta OS=Rattus norvegicus OX=10116 GN=Eef1b2 PE=1 SV=1	Eef1b2	24.7	4.72	0	8	8	0	33	45	90	1966.07	105	19.46	59.803	cytoplasm;endoplasmic reticulum;nucleus	metabolic process;response to stimulus	RNA binding
High	P85970	Actin-related protein 2/3 complex subunit 2 OS=Rattus norvegicus OX=10116 GN=Arpc2 PE=1 SV=1	Arpc2	34.4	7.36	0	13	13	0	73	44	257	4630.73	130	39.43	59.464	cell surface;cytoplasm;cytoskeleton;endosome;membrane	cell organization and biogenesis;regulation of biological process;response to stimulus	protein binding;structural molecule activity
High	P01830	Thy-1 membrane glycoprotein OS=Rattus norvegicus OX=10116 GN=Thy1 PE=1 SV=1	Thy1	18.2	9.28	0	4	4	0	93	20	557	9140.61	200	64.28	59.417	cell surface;cytosol;endoplasmic reticulum;membrane	cell communication;cell organization and biogenesis;metabolic process;regulation of biological process;response to stimulus	DNA binding;enzyme regulator activity;protein binding
High	P04631	Protein S100-B OS=Rattus norvegicus OX=10116 GN=S100b PE=1 SV=2	S100b	10.7	4.55	0	4	4	0	57	40	268	3117.59	183	69.74	59.214	cytoplasm;nucleus	cell differentiation;regulation of biological process;response to stimulus	metal ion binding;protein binding
High	A0A140TAF0	RCG62531, isoform CRA_g OS=Rattus norvegicus OX=10116 GN=Tpm3 PE=1 SV=1	Tpm3	33	4.72	0	7	1	0	59	20	283	4586.34	116	38.54	59.012	cytoplasm;cytoskeleton;cytosol	cell organization and biogenesis	protein binding;structural molecule activity
High	A0A0G2KAS7	Amino acid transporter OS=Rattus norvegicus OX=10116 GN=Slc1a3 PE=1 SV=1	Slc1a3	55.2	9.01	0	4	4	0	49	13	567	4727.53	129	42.87	59.006	cell surface;membrane	cell organization and biogenesis;metabolic process;regulation of biological process;response to stimulus;transport	metal ion binding;transporter activity
High	P17105	Inositol-trisphosphate 3-kinase A OS=Rattus norvegicus OX=10116 GN=Itpka PE=1 SV=3	Itpka	50.8	7.74	0	7	7	0	46	21	373	2815.86	110	44.92	58.881		cell organization and biogenesis;metabolic process;regulation of biological process	catalytic activity;nucleotide binding;protein binding
High	E9PT53	Wolfram syndrome 1 homolog (Human) OS=Rattus norvegicus OX=10116 GN=Wfs1 PE=1 SV=2	Wfs1	100.5	7.88	0	9	9	0	55	13	292	3166.73	127	47.21	58.795	endoplasmic reticulum;membrane;proteasome	cellular homeostasis;metabolic process;regulation of biological process;response to stimulus	protein binding
High	P17764	Acetyl-CoA acetyltransferase, mitochondrial OS=Rattus norvegicus OX=10116 GN=Acat1 PE=1 SV=1	Acat1	44.7	8.76	0	9	9	0	58	30	222	4366.23	103	30.57	58.776	membrane;mitochondrion;organelle lumen	cell organization and biogenesis;metabolic process;response to stimulus	catalytic activity;metal ion binding;protein binding
High	Q9EQX9	Ubiquitin-conjugating enzyme E2 N OS=Rattus norvegicus OX=10116 GN=Ube2n PE=1 SV=1	Ube2n	17.1	6.57	0	6	6	0	85	47	502	6973.9	200	74.78	58.586	cytoplasm;nucleus	cell organization and biogenesis;metabolic process;regulation of biological process;response to stimulus;transport	catalytic activity;nucleotide binding;protein binding;RNA binding
High	A0A0G2K1R9	Ankyrin-3 OS=Rattus norvegicus OX=10116 GN=Ank3 PE=1 SV=1		277.3	7.39	0	11	8	0	55	5	139	2988.61	122	30.28	58.544		regulation of biological process;response to stimulus	protein binding
High	G3V792	Cytoplasmic dynein 1 intermediate chain 1 OS=Rattus norvegicus OX=10116 GN=Dync1i1 PE=1 SV=3	Dync1i1	72.6	5.12	0	7	7	0	36	12	205	3089.72	109	32.71	58.529	chromosome;cytoplasm;endosome;nucleus	cellular component movement;regulation of biological process;transport	catalytic activity;motor activity;protein binding
High	B0BNE5	S-formylglutathione hydrolase OS=Rattus norvegicus OX=10116 GN=Esd PE=2 SV=1	Esd	31.3	6.9	0	6	6	0	48	35	279	2227.61	127	41.46	58.464	cytoplasm	metabolic process	catalytic activity;protein binding
High	P47863	Aquaporin-4 OS=Rattus norvegicus OX=10116 GN=Aqp4 PE=1 SV=1	Aqp4	34.5	7.11	0	4	4	0	78	14	298	6439.3	164	49.03	58.458	cytoplasm;membrane	cell organization and biogenesis;cellular homeostasis;regulation of biological process;response to stimulus;transport	protein binding;transporter activity
High	A0JN25	Microtubule-associated protein OS=Rattus norvegicus OX=10116 GN=Mapt PE=1 SV=1	Mapt	35.9	9.44	0	9	1	0	50	34	216	3530.28	94	39.97	58.425	cytoplasm;cytoskeleton;cytosol;membrane;nucleus	cell death;cell differentiation;cell growth;cell organization and biogenesis;cellular component movement;metabolic process;regulation of biological process;response to stimulus;transport	DNA binding;protein binding
High	F1LUT4	Phospholipid-transporting ATPase OS=Rattus norvegicus OX=10116 GN=Atp8a1 PE=1 SV=3		110.9	7.02	0	8	7	1	42	10	168	2833.27	86	28.84	58.353	endoplasmic reticulum;Golgi;membrane	cell organization and biogenesis;regulation of biological process;response to stimulus;transport	catalytic activity;metal ion binding;nucleotide binding;transporter activity
High	Q62636	Ras-related protein Rap-1b OS=Rattus norvegicus OX=10116 GN=Rap1b PE=1 SV=2	Rap1b	20.8	5.78	0	5	5	0	64	34	572	5475.92	153	51.79	58.015	cytoplasm;cytosol;membrane	cell organization and biogenesis;cell proliferation;regulation of biological process;response to stimulus	catalytic activity;nucleotide binding;protein binding
High	P09626	Potassium-transporting ATPase alpha chain 1 OS=Rattus norvegicus OX=10116 GN=Atp4a PE=1 SV=3	Atp4a	114	5.81	0	6	1	0	117	6	485	8667.31	232	81.05	57.909	membrane	regulation of biological process;response to stimulus;transport	catalytic activity;metal ion binding;nucleotide binding;protein binding;transporter activity
High	Q80U96	Exportin-1 OS=Rattus norvegicus OX=10116 GN=Xpo1 PE=1 SV=1	Xpo1	123	6.07	0	9	9	0	58	9	266	3751.69	119	46.3	57.814	chromosome;cytoplasm;cytosol;membrane;nucleus	regulation of biological process;response to stimulus;transport	protein binding;RNA binding;transporter activity
High	P12368	cAMP-dependent protein kinase type II-alpha regulatory subunit OS=Rattus norvegicus OX=10116 GN=Prkar2a PE=1 SV=4	Prkar2a	45.5	4.93	0	8	5	0	46	25	235	3690.2	108	38.82	57.704	cytoplasm;membrane	cell organization and biogenesis;regulation of biological process;response to stimulus	enzyme regulator activity;nucleotide binding;protein binding
High	P86252	Transcriptional activator protein Pur-alpha (Fragments) OS=Rattus norvegicus OX=10116 GN=Pura PE=1 SV=1	Pura	15.3	4.81	0	3	3	0	12	56	266		67	29.12	57.565	cytoplasm;nucleus	cell differentiation;metabolic process;regulation of biological process	DNA binding;protein binding;RNA binding;translation regulator activity
High	A0A0G2JYF0	Anion exchange protein OS=Rattus norvegicus OX=10116 GN=Slc4a10 PE=1 SV=1		125.6	6.51	0	6	5	0	43	8	243	2601.12	103	22.73	57.319	membrane	transport	transporter activity
High	F1LMW7	Myristoylated alanine-rich C-kinase substrate OS=Rattus norvegicus OX=10116 GN=Marcks PE=1 SV=3	Marcks	29.9	4.36	0	5	5	0	40	25	359	2515.81	108	39.02	57.196	cytoplasm;cytosol;membrane;nucleus;vacuole	cell organization and biogenesis;regulation of biological process;transport	protein binding
High	Q6AXS5	Plasminogen activator inhibitor 1 RNA-binding protein OS=Rattus norvegicus OX=10116 GN=Serbp1 PE=1 SV=2	Serbp1	44.7	8.54	0	6	6	0	49	17	270	4218.15	107	37.26	57.134	cytoplasm;cytosol;membrane;nucleus	regulation of biological process	protein binding;RNA binding
High	A0A0H2UHL9	Drebrin OS=Rattus norvegicus OX=10116 GN=Dbn1 PE=1 SV=1	Dbn1	77.3	4.5	0	6	6	0	57	11	341	5167.58	125	52.01	57.117	cytoplasm;cytoskeleton;membrane	cell communication;cell differentiation;cell organization and biogenesis;cell proliferation;regulation of biological process;response to stimulus	protein binding
High	P07895	Superoxide dismutase [Mn], mitochondrial OS=Rattus norvegicus OX=10116 GN=Sod2 PE=1 SV=2	Sod2	24.7	8.81	0	8	8	0	47	39	187	3512.52	81	37.73	57.079	cytoplasm;membrane;mitochondrion;organelle lumen	cell differentiation;cell organization and biogenesis;metabolic process;regulation of biological process;response to stimulus	antioxidant activity;catalytic activity;DNA binding;metal ion binding;protein binding
High	D3ZW08	Adenylosuccinate lyase OS=Rattus norvegicus OX=10116 GN=Adsl PE=1 SV=1	Adsl	54.8	7.11	0	4	4	0	22	14	110	355.98	77	26.42	57.043	cytosol;mitochondrion	cell organization and biogenesis;metabolic process;response to stimulus	catalytic activity
High	F1M7V4	Protein piccolo OS=Rattus norvegicus OX=10116 GN=Pclo PE=1 SV=3		427.2	5.54	0	8	1	0	50	3	203	3741.38	113	33.77	57.005		cell organization and biogenesis;regulation of biological process;response to stimulus;transport	metal ion binding;protein binding
High	B2GUZ9	Fam49b protein OS=Rattus norvegicus OX=10116 GN=Fam49b PE=1 SV=1	Fam49b	36.8	6.06	0	6	6	0	45	27	297	2464.53	107	36.2	56.89		regulation of biological process	protein binding
High	Q64548	Reticulon-1 OS=Rattus norvegicus OX=10116 GN=Rtn1 PE=1 SV=1	Rtn1	83	4.61	0	9	8	0	63	14	158	4688.3	120	36.67	56.599	endoplasmic reticulum;membrane	cell differentiation
High	A0A0G2JSM8	Cell division control protein 42 homolog OS=Rattus norvegicus OX=10116 GN=Cdc42 PE=1 SV=1	Cdc42	21.3	6.04	0	7	1	6	49	48	241	3025.38	107	31.64	56.472	cytoplasm;cytosol;membrane;vacuole	cell communication;cell differentiation;cell division;cell organization and biogenesis;cellular component movement;metabolic process;regulation of biological process;response to stimulus;transport	catalytic activity;nucleotide binding;protein binding
High	Q2TL32	E3 ubiquitin-protein ligase UBR4 OS=Rattus norvegicus OX=10116 GN=Ubr4 PE=1 SV=2	Ubr4	573.4	6.07	0	8	8	0	32	2	269	2218.63	98	24.76	56.433	cytoplasm;cytoskeleton;cytosol;membrane;nucleus	metabolic process	catalytic activity;metal ion binding;protein binding
High	D3ZAI6	5'-nucleotidase domain-containing 3 OS=Rattus norvegicus OX=10116 GN=Nt5dc3 PE=1 SV=2		63.1	8.62	0	7	7	0	46	15	221	3573.14	139	43.71	56.417	cytosol;mitochondrion	metabolic process	catalytic activity;metal ion binding
High	P09527	Ras-related protein Rab-7a OS=Rattus norvegicus OX=10116 GN=Rab7a PE=1 SV=2	Rab7a	23.5	6.7	0	7	7	0	40	41	223	2989.68	87	27.85	56.242	cytoplasm;cytosol;endosome;Golgi;membrane;vacuole	cell organization and biogenesis;cellular homeostasis;metabolic process;regulation of biological process;response to stimulus;transport	catalytic activity;nucleotide binding;protein binding
High	Q6RJR6	Reticulon-3 OS=Rattus norvegicus OX=10116 GN=Rtn3 PE=1 SV=1	Rtn3	101.5	5.11	0	9	8	2	56	11	348	3600.66	88	42.61	56.112	endoplasmic reticulum;Golgi;membrane	cell death;cell organization and biogenesis;regulation of biological process;transport
High	F1LMZ8	26S proteasome non-ATPase regulatory subunit 11 OS=Rattus norvegicus OX=10116 GN=Psmd11 PE=1 SV=2	Psmd11	47.4	6.48	0	7	7	0	40	21	120	2241.82	81	24.04	56.072	cytoplasm;cytosol;membrane;nucleus;proteasome	cell differentiation;cell organization and biogenesis;metabolic process	protein binding;structural molecule activity
High	P32851	Syntaxin-1A OS=Rattus norvegicus OX=10116 GN=Stx1a PE=1 SV=1	Stx1a	33	5.24	0	3	3	0	30	15	302	3194.11	93	25.44	55.911	membrane	cell organization and biogenesis;regulation of biological process;response to stimulus;transport	protein binding
High	Q4FZU2	Keratin, type II cytoskeletal 6A OS=Rattus norvegicus OX=10116 GN=Krt6a PE=1 SV=1	LOC683313; LOC100365213	59.2	7.94	0	8	2	0	129	14	788	8082.74	200	76.4	55.887		metabolic process;response to stimulus	catalytic activity;motor activity;structural molecule activity
High	Q62951	Dihydropyrimidinase-related protein 4 (Fragment) OS=Rattus norvegicus OX=10116 GN=Dpysl4 PE=1 SV=1	Dpysl4	61	6.77	0	8	8	0	49	19	164	2644.43	100	26.69	55.807	cytoplasm	cell death;cellular component movement	catalytic activity;protein binding
High	F1LM33	Leucine-rich PPR motif-containing protein, mitochondrial OS=Rattus norvegicus OX=10116 GN=Lrpprc PE=1 SV=2	Lrpprc	156.6	6.61	0	8	8	0	39	7	198	2643.12	95	30.85	55.771	chromosome;cytoplasm;cytoskeleton;membrane;mitochondrion;nucleus	metabolic process;regulation of biological process;transport	catalytic activity;DNA binding;protein binding;RNA binding
High	B5DF65	Biliverdin reductase B OS=Rattus norvegicus OX=10116 GN=Blvrb PE=1 SV=1	Blvrb	22.1	6.8	0	6	6	0	27	47	228	675.26	94	34.75	55.759	cytosol;membrane	metabolic process	catalytic activity
High	P41562	Isocitrate dehydrogenase [NADP] cytoplasmic OS=Rattus norvegicus OX=10116 GN=Idh1 PE=1 SV=1	Idh1	46.7	6.99	0	13	13	0	69	30	115	5098.87	106	37.18	55.739	cytoplasm;cytosol;mitochondrion	metabolic process;regulation of biological process;response to stimulus	catalytic activity;metal ion binding;nucleotide binding;protein binding
High	G3V928	Prolow-density lipoprotein receptor-related protein 1 OS=Rattus norvegicus OX=10116 GN=Lrp1 PE=1 SV=1	Lrp1	504.6	5.36	0	7	7	0	33	2	120	2149.27	100	24.38	55.729	cytosol;endosome;membrane	cell proliferation;metabolic process;regulation of biological process;response to stimulus;transport	metal ion binding;protein binding;receptor activity;RNA binding
High	D3ZQD3	Oxoglutarate dehydrogenase-like OS=Rattus norvegicus OX=10116 GN=Ogdhl PE=1 SV=2	Ogdhl	114.6	6.93	0	6	3	0	43	8	240	4169.96	110	36.36	55.639	cytosol;mitochondrion	metabolic process	catalytic activity
High	Q3MHS9	Chaperonin containing Tcp1, subunit 6A (Zeta 1) OS=Rattus norvegicus OX=10116 GN=Cct6a PE=1 SV=1	Cct6a	58	7.08	0	12	12	0	70	22	216	3718.06	106	38.71	55.51	cytoplasm;cytosol	metabolic process;regulation of biological process;transport	nucleotide binding;protein binding;RNA binding
High	Q63754	Beta-synuclein OS=Rattus norvegicus OX=10116 GN=Sncb PE=1 SV=1	Sncb	14.5	4.48	0	8	5	0	73	58	397	3540.79	141	45.85	55.242	cytoplasm;mitochondrion	cell communication;cell organization and biogenesis;metabolic process;regulation of biological process	metal ion binding;protein binding
High	Q812E9	Neuronal membrane glycoprotein M6-a OS=Rattus norvegicus OX=10116 GN=Gpm6a PE=1 SV=1	Gpm6a	31.2	5.27	0	5	5	0	65	15	405	4883.82	159	54.83	55.17	membrane	cell differentiation;cell organization and biogenesis;cellular component movement;regulation of biological process;transport	protein binding;transporter activity
High	Q63362	NADH dehydrogenase [ubiquinone] 1 alpha subcomplex subunit 5 OS=Rattus norvegicus OX=10116 GN=Ndufa5 PE=1 SV=3	Ndufa5	13.4	7.43	0	5	5	0	39	31	288	4412.6	117	21.08	55.152	membrane;mitochondrion	cell organization and biogenesis;metabolic process;transport	catalytic activity
High	D3ZES7	Plexin A4 OS=Rattus norvegicus OX=10116 GN=Plxna4 PE=3 SV=1	Plxna4a; Plxna4	212.5	6.87	0	9	5	0	47	5	269	3427.19	90	26.54	55.02	membrane	cell organization and biogenesis;cellular component movement;regulation of biological process;response to stimulus	protein binding;receptor activity;signal transducer activity
High	Q6P6Q2	Keratin, type II cytoskeletal 5 OS=Rattus norvegicus OX=10116 GN=Krt5 PE=1 SV=1	Krt5	61.8	7.8	0	10	2	1	126	14	634	7656.62	206	70.84	54.831	cytoplasm;membrane;mitochondrion;nucleus	metabolic process	catalytic activity;motor activity;protein binding;structural molecule activity
High	P27952	40S ribosomal protein S2 OS=Rattus norvegicus OX=10116 GN=Rps2 PE=1 SV=1	Rps2	31.2	10.24	0	8	8	0	48	30	252	4320.27	101	37.59	54.742	membrane;nucleus;ribosome	cell organization and biogenesis;metabolic process;response to stimulus	protein binding;RNA binding;structural molecule activity
High	P85515	Alpha-centractin OS=Rattus norvegicus OX=10116 GN=Actr1a PE=1 SV=1	Actr1a	42.6	6.64	0	4	1	0	40	18	407	2115.94	128	47.11	54.214	cytoplasm;cytoskeleton		nucleotide binding
High	G3V7J0	Aldehyde dehydrogenase family 6, subfamily A1, isoform CRA_b OS=Rattus norvegicus OX=10116 GN=Aldh6a1 PE=1 SV=1	Aldh6a1	57.7	8.18	0	7	7	0	38	19	170	2154.1	92	29.52	54.173	mitochondrion	cell differentiation;metabolic process	catalytic activity;RNA binding
High	P08753	Guanine nucleotide-binding protein G(i) subunit alpha OS=Rattus norvegicus OX=10116 GN=Gnai3 PE=1 SV=3	Gnai3	40.5	5.69	0	5	1	0	71	18	332	5944.41	143	49.7	54.128	cytoplasm;cytoskeleton;Golgi;membrane;nucleus	cell division;cell organization and biogenesis;metabolic process;regulation of biological process;response to stimulus	catalytic activity;metal ion binding;nucleotide binding;protein binding;signal transducer activity
High	A0A0H2UHE1	Succinate--CoA ligase [ADP/GDP-forming] subunit alpha, mitochondrial OS=Rattus norvegicus OX=10116 GN=Suclg1 PE=1 SV=1	Suclg1	37.5	9.48	0	6	6	0	52	24	309	5430.18	126	28.66	54.022	cytosol;membrane;mitochondrion	metabolic process	catalytic activity;nucleotide binding;protein binding;RNA binding
High	Q64605	Receptor-type tyrosine-protein phosphatase S OS=Rattus norvegicus OX=10116 GN=Ptprs PE=1 SV=2	Ptprs	211.8	7.23	0	7	4	3	29	6	184	1332.1	107	32.56	53.829	membrane	metabolic process;regulation of biological process	catalytic activity;protein binding
High	P14046	Alpha-1-inhibitor 3 OS=Rattus norvegicus OX=10116 GN=A1i3 PE=1 SV=1	A1i3; LOC297568	163.7	6.04	0	8	3	0	47	7	125	4114.45	114	36.34	53.761	extracellular	regulation of biological process	enzyme regulator activity
High	D3ZUW0	Pleckstrin and Sec7 domain-containing 3 OS=Rattus norvegicus OX=10116 GN=Psd3 PE=1 SV=2		43.1	9.42	0	11	1	0	54	28	182	3046.88	95	27.16	53.505	membrane		protein binding
High	F1LSG8	Syndetin OS=Rattus norvegicus OX=10116 GN=Vps50 PE=1 SV=1	Ccdc132; Vps50	111.1	6.07	0	5	5	0	27	8	155	2983	67	23.9	53.489	endosome;membrane	transport	protein binding
High	A0A0G2K2L8	Peripheral plasma membrane protein CASK OS=Rattus norvegicus OX=10116 GN=LOC100910506 PE=1 SV=1	LOC100910506	103.1	6.43	0	8	8	0	31	12	108	1479.69	79	28.12	53.45		metabolic process	catalytic activity;nucleotide binding;protein binding
High	G3V6W6	Proteasome 26S subunit, ATPase 6 OS=Rattus norvegicus OX=10116 GN=Psmc6 PE=1 SV=1	Psmc6	45.8	7.78	0	6	6	0	40	21	288	3665.21	107	33.55	53.432	cytoplasm;membrane;nucleus;proteasome	metabolic process;regulation of biological process;response to stimulus	catalytic activity;nucleotide binding;protein binding;RNA binding
High	D3ZDU5	Profilin OS=Rattus norvegicus OX=10116 GN=Pfn2 PE=3 SV=1		16	7.97	0	7	7	0	72	57	359	4608.84	188	23.02	53.398		cell organization and biogenesis;regulation of biological process	catalytic activity;protein binding
High	Q63941	Ras-related protein Rab-3B OS=Rattus norvegicus OX=10116 GN=Rab3b PE=1 SV=2	Rab3b	24.8	5.02	0	5	2	0	57	29	206	4379.08	158	29.57	53.305	cytoplasm;cytosol;membrane	cell organization and biogenesis;metabolic process;regulation of biological process;response to stimulus;transport	catalytic activity;nucleotide binding;protein binding
High	Q6AXV4	Sorting and assembly machinery component 50 homolog OS=Rattus norvegicus OX=10116 GN=Samm50 PE=1 SV=1	Samm50	51.9	6.8	0	7	7	0	36	24	175	3120.56	83	31.88	53.156	cytoplasm;membrane;mitochondrion	cell organization and biogenesis;transport
High	P63245	Receptor of activated protein C kinase 1 OS=Rattus norvegicus OX=10116 GN=Rack1 PE=1 SV=3	Gnb2l1; Rack1; LOC100911540	35.1	7.69	0	10	10	0	44	43	114	2995.1	94	27.14	53.009	cytoplasm;cytosol;membrane;mitochondrion;nucleus;ribosome	cell death;cell differentiation;cellular homeostasis;development;metabolic process;regulation of biological process;response to stimulus	enzyme regulator activity;protein binding;RNA binding
High	B5DFK6	AP-3 complex subunit delta OS=Rattus norvegicus OX=10116 GN=Ap3d1 PE=1 SV=1	Ap3d1	135.6	7.15	0	9	9	0	52	11	183	2702.61	101	34.35	52.801	membrane	cell organization and biogenesis;cellular component movement;regulation of biological process;transport	protein binding
High	Q8CFN2	Cell division control protein 42 homolog OS=Rattus norvegicus OX=10116 GN=Cdc42 PE=1 SV=2	Cdc42	21.2	6.55	0	7	1	0	44	48	195	2558.47	96	26.6	52.61	cytoplasm;cytoskeleton;cytosol;membrane;vacuole	cell communication;cell differentiation;cell division;cell organization and biogenesis;cellular component movement;metabolic process;regulation of biological process;response to stimulus;transport	catalytic activity;nucleotide binding;protein binding
High	D3Z955	Phosphoglucomutase 2-like 1 OS=Rattus norvegicus OX=10116 GN=Pgm2l1 PE=1 SV=1	Pgm2l1	70.2	6.49	0	9	9	0	56	14	170	3745.91	90	29.06	52.407	cytosol	metabolic process	catalytic activity
High	G3V6L4	Kinesin-like protein OS=Rattus norvegicus OX=10116 GN=Kif5c PE=1 SV=3	Kif5c	109.1	6.02	0	10	6	4	53	11	169	3702.26	96	33.92	52.175	cytoplasm	cellular component movement;metabolic process;transport	catalytic activity;motor activity;nucleotide binding;protein binding
High	D4ABI7	Very-long-chain (3R)-3-hydroxyacyl-CoA dehydratase OS=Rattus norvegicus OX=10116 GN=Hacd3 PE=1 SV=2	Ptplad1; Hacd3	43.1	9.04	0	3	3	0	25	15	201	512.76	102	36.22	51.99	cytosol;endoplasmic reticulum;membrane;mitochondrion	metabolic process;regulation of biological process;response to stimulus	catalytic activity;protein binding
High	O35796	Complement component 1 Q subcomponent-binding protein, mitochondrial OS=Rattus norvegicus OX=10116 GN=C1qbp PE=1 SV=2	C1qbp	31	4.87	0	4	4	0	35	25	220	1510.21	129	45.36	51.987	cell surface;cytoplasm;cytosol;extracellular;membrane;mitochondrion;nucleus;organelle lumen	cell death;cell organization and biogenesis;defense response;metabolic process;regulation of biological process;response to stimulus	protein binding;RNA binding
High	Q6RUV5	Ras-related C3 botulinum toxin substrate 1 OS=Rattus norvegicus OX=10116 GN=Rac1 PE=1 SV=1	Rac1	21.4	8.5	0	7	6	1	42	33	229	2808.63	82	25.64	51.908	cytoplasm;cytosol;membrane;nucleus	cell communication;cell differentiation;cell organization and biogenesis;cell proliferation;cellular component movement;regulation of biological process;response to stimulus;transport	catalytic activity;nucleotide binding;protein binding
High	Q6P6U2	26S proteasome regulatory subunit 6A OS=Rattus norvegicus OX=10116 GN=Psmc3 PE=1 SV=1	Psmc3	49.5	5.19	0	5	5	0	30	18	238	2299.18	81	28.77	51.711	cytoplasm;membrane;nucleus;proteasome	metabolic process;regulation of biological process;response to stimulus	catalytic activity;nucleotide binding;protein binding
High	P07632	Superoxide dismutase [Cu-Zn] OS=Rattus norvegicus OX=10116 GN=Sod1 PE=1 SV=2	Sod1	15.9	6.35	0	5	5	0	70	35	638	6188.77	157	64.14	51.426	cytoplasm;cytosol;extracellular;membrane;mitochondrion;nucleus;vacuole	cell organization and biogenesis;cellular component movement;cellular homeostasis;metabolic process;regulation of biological process;response to stimulus;transport	antioxidant activity;catalytic activity;metal ion binding;protein binding
High	Q5XIJ3	Isocitrate dehydrogenase [NAD] subunit, mitochondrial OS=Rattus norvegicus OX=10116 GN=Idh3g PE=1 SV=1	Idh3g	42.8	9.01	0	7	7	0	49	26	171	2332.17	83	37.13	51.404	mitochondrion	metabolic process;regulation of biological process	catalytic activity;metal ion binding;nucleotide binding
High	P70600	Protein-tyrosine kinase 2-beta OS=Rattus norvegicus OX=10116 GN=Ptk2b PE=1 SV=1	Ptk2b	115.7	6.33	0	9	9	0	40	8	137	2376.24	82	20.31	51.376	cytoplasm;cytoskeleton;membrane;nucleus	cell differentiation;cell organization and biogenesis;cell proliferation;cellular component movement;cellular homeostasis;defense response;metabolic process;regulation of biological process;response to stimulus	catalytic activity;nucleotide binding;protein binding;receptor activity;signal transducer activity;transporter activity
High	P24329	Thiosulfate sulfurtransferase OS=Rattus norvegicus OX=10116 GN=Tst PE=1 SV=3	Tst	33.4	7.85	0	6	6	0	29	30	216	2309.45	69	24.97	51.272	membrane;mitochondrion;organelle lumen	cell differentiation;cell organization and biogenesis;metabolic process;transport	catalytic activity;RNA binding
High	D3ZEI4	Hepatic and glial cell adhesion molecule OS=Rattus norvegicus OX=10116 GN=Hepacam PE=1 SV=2		46.5	9.38	0	4	4	0	33	19	169	3194.91	124	41.09	51.234	membrane		protein binding
High	P11884	Aldehyde dehydrogenase, mitochondrial OS=Rattus norvegicus OX=10116 GN=Aldh2 PE=1 SV=1	Aldh2	56.5	7.05	0	9	8	1	35	23	96	2439.89	79	23.57	51.08	mitochondrion;organelle lumen	metabolic process;regulation of biological process;response to stimulus	catalytic activity;nucleotide binding;protein binding
High	G3V6U3	GDP-Man:Man(1)GlcNAc(2)-PP-Dol alpha-1,3-mannosyltransferase OS=Rattus norvegicus OX=10116 GN=Alg2 PE=1 SV=1	Alg2	47.3	7.97	0	7	7	0	47	20	179	2334.46	94	24.33	50.878	cytoplasm;membrane;nucleus	metabolic process;response to stimulus	catalytic activity;protein binding
High	Q66WT9	Clathrin-assembly lymphoid myeloid leukemia protein OS=Rattus norvegicus OX=10116 GN=Picalm PE=1 SV=1	Picalm	64.7	9.01	0	6	5	0	43	14	242	2186.19	94	33.4	50.771	cell surface;endosome;Golgi;membrane;nucleus	cell organization and biogenesis;cell proliferation;metabolic process;regulation of biological process;response to stimulus;transport	protein binding
High	Q9Z270	Vesicle-associated membrane protein-associated protein A OS=Rattus norvegicus OX=10116 GN=Vapa PE=1 SV=3	Vapa	27.8	8.4	0	6	5	1	55	25	139	4479.04	90	29.94	50.682	cytoskeleton;endoplasmic reticulum;membrane;nucleus	cell death;cell organization and biogenesis;metabolic process;regulation of biological process;response to stimulus;transport	protein binding;signal transducer activity
High	Q9JID2	Guanine nucleotide-binding protein subunit alpha-11 OS=Rattus norvegicus OX=10116 GN=Gna11 PE=2 SV=1	Gna11	42	6.29	0	9	3	0	67	29	200	4665.41	129	32.5	50.57	cytoplasm;cytosol;membrane	cell organization and biogenesis;regulation of biological process;response to stimulus	catalytic activity;metal ion binding;nucleotide binding;protein binding;signal transducer activity
High	O70351	3-hydroxyacyl-CoA dehydrogenase type-2 OS=Rattus norvegicus OX=10116 GN=Hsd17b10 PE=1 SV=3	Hsd17b10	27.2	8.78	0	8	8	0	59	48	337	3559.08	102	39.94	50.37	endoplasmic reticulum;membrane;mitochondrion	cell differentiation;cell organization and biogenesis;metabolic process	catalytic activity;nucleotide binding;protein binding;RNA binding
High	Q6P503	V-type proton ATPase subunit D OS=Rattus norvegicus OX=10116 GN=Atp6v1d PE=1 SV=1	Atp6v1d	28.3	9.45	0	5	5	0	42	31	399	3003.09	90	39.15	50.338	membrane	cell organization and biogenesis;transport	catalytic activity;transporter activity
High	P69682	Adaptin ear-binding coat-associated protein 1 OS=Rattus norvegicus OX=10116 GN=Necap1 PE=1 SV=1	Necap1	29.8	6.38	0	5	5	0	26	30	51	1409.3	82	11.67	50.327	membrane	transport	protein binding
High	F1LUM5	Tubulin alpha chain OS=Rattus norvegicus OX=10116 GN=Tubal3 PE=1 SV=2	Tubal3	42.8	6.02	0	5	1	0	429	12	1949	31210.2	543	190.21	50.285	cytoplasm;cytoskeleton	cell organization and biogenesis	catalytic activity;nucleotide binding;structural molecule activity
High	P61589	Transforming protein RhoA OS=Rattus norvegicus OX=10116 GN=Rhoa PE=1 SV=1	Rhoa	21.8	6.1	0	5	2	5	36	28	322	1679.46	96	32.17	50.234	cytoplasm;cytoskeleton;cytosol;endosome;membrane;mitochondrion;nucleus	cell differentiation;cell division;cell organization and biogenesis;cellular component movement;metabolic process;regulation of biological process;response to stimulus	catalytic activity;nucleotide binding;protein binding
High	F1LN69	Misshapen-like kinase 1 OS=Rattus norvegicus OX=10116 GN=Mink1 PE=1 SV=3	Mink1	152.4	7.85	0	5	4	1	22	5	146	2099.92	62	10.37	50.201	cytoplasm;Golgi	cell communication;cell organization and biogenesis;cellular homeostasis;development;metabolic process;regulation of biological process;response to stimulus	catalytic activity;nucleotide binding;protein binding;signal transducer activity
High	A0A0G2K350	NSF attachment protein gamma OS=Rattus norvegicus OX=10116 GN=Napg PE=1 SV=1	Napg	34.6	5.41	0	6	6	0	61	20	268	3889.63	98	40.37	50.059	membrane;mitochondrion	cell organization and biogenesis;transport	protein binding
High	P58775	Tropomyosin beta chain OS=Rattus norvegicus OX=10116 GN=Tpm2 PE=1 SV=1	Tpm2	32.8	4.7	0	6	3	1	45	21	297	3752.11	88	26.45	49.991	cytoplasm;cytoskeleton	cell organization and biogenesis;regulation of biological process	protein binding;structural molecule activity
High	P29147	D-beta-hydroxybutyrate dehydrogenase, mitochondrial OS=Rattus norvegicus OX=10116 GN=Bdh1 PE=1 SV=2	Bdh1	38.2	8.84	0	6	6	0	45	21	243	3359.53	103	30.76	49.837	membrane;mitochondrion;organelle lumen	metabolic process;response to stimulus	catalytic activity
High	M0RC99	Ras-related protein Rab-5A OS=Rattus norvegicus OX=10116 GN=Rab5a PE=2 SV=1	LOC100361891; Rab5al1; Rab5a	23.6	8.15	0	4	2	0	36	25	320	3320.8	96	33	49.827	cytoplasm;cytoskeleton;cytosol;endosome;membrane	cell organization and biogenesis;metabolic process;regulation of biological process;response to stimulus;transport	catalytic activity;nucleotide binding;protein binding
High	Q5PQK2	FUS RNA-binding protein OS=Rattus norvegicus OX=10116 GN=Fus PE=1 SV=1	Fus	52.6	9.36	0	4	4	0	55	14	244	866.72	243	62.72	49.82	cytoplasm;nucleus	regulation of biological process;response to stimulus	metal ion binding;protein binding;RNA binding
High	Q3T1J1	Eukaryotic translation initiation factor 5A-1 OS=Rattus norvegicus OX=10116 GN=Eif5a PE=1 SV=3	Eif5a	16.8	5.24	0	6	6	0	57	38	502	2826.29	132	47.54	49.761	cytoplasm;endoplasmic reticulum;membrane;nucleus	cell death;cellular homeostasis;metabolic process;regulation of biological process;response to stimulus;transport	protein binding;RNA binding
High	P69060	N-acylneuraminate cytidylyltransferase OS=Rattus norvegicus OX=10116 GN=Cmas PE=2 SV=1	Cmas	48.1	8.22	0	6	6	0	38	20	165	2570.27	95	32.46	49.67	membrane;nucleus	metabolic process	catalytic activity
High	A0A0G2JZH0	Calcium-binding protein 39 OS=Rattus norvegicus OX=10116 GN=Cab39 PE=1 SV=1	Cab39	39.8	6.89	0	10	10	0	64	25	233	4465.96	86	36.86	49.418		cell organization and biogenesis;metabolic process;regulation of biological process;response to stimulus	catalytic activity;enzyme regulator activity;protein binding
High	P62198	26S proteasome regulatory subunit 8 OS=Rattus norvegicus OX=10116 GN=Psmc5 PE=1 SV=1	Psmc5	45.6	7.55	0	5	4	1	35	15	123	3014.79	88	26.34	49.408	cytoplasm;membrane;nucleus;proteasome	metabolic process;regulation of biological process;response to stimulus	catalytic activity;nucleotide binding;protein binding;RNA binding
High	F1M787	Catenin delta-2 OS=Rattus norvegicus OX=10116 GN=Ctnnd2 PE=1 SV=3	Ctnnd2	133.4	7.47	0	5	5	0	36	5	208	2927.18	91	28.65	49.173	nucleus	cell organization and biogenesis;development;metabolic process;regulation of biological process;response to stimulus	protein binding
High	A0A0G2JUC7	Dynactin subunit 2 OS=Rattus norvegicus OX=10116 GN=Dctn2 PE=1 SV=1		46.2	5.5	0	7	7	0	31	25	185	1304.27	76	27.03	49.064	chromosome;cytosol	cell proliferation;transport	protein binding
High	F1LM09	Ubiquitin carboxyl-terminal hydrolase 7 OS=Rattus norvegicus OX=10116 GN=Usp7 PE=1 SV=2		128.3	5.55	0	8	8	0	28	10	92	1472.75	77	22.93	48.969	cytosol;nucleus	metabolic process;regulation of biological process;response to stimulus	catalytic activity;protein binding
High	G3V8R2	Neurocan core protein OS=Rattus norvegicus OX=10116 GN=Ncan PE=1 SV=1	Ncan; LOC102550316	136.2	5.54	0	6	6	0	36	8	218	2275.5	94	33.36	48.905	membrane	regulation of biological process	metal ion binding;protein binding;structural molecule activity
High	Q5EB77	Ras-related protein Rab-18 OS=Rattus norvegicus OX=10116 GN=Rab18 PE=2 SV=1	Rab18	23	5.24	0	7	7	0	40	40	125	2761.2	93	22.61	48.713	Golgi	cell organization and biogenesis;development;regulation of biological process;response to stimulus;transport	catalytic activity;nucleotide binding
High	D3Z981	Plexin A1 OS=Rattus norvegicus OX=10116 GN=Plxna1 PE=1 SV=3	RGD1560871; Plxna1	213.1	6.95	0	10	6	4	53	5	326	3407.07	98	31.39	48.689	membrane	cell growth;cellular component movement;regulation of biological process;response to stimulus	protein binding;receptor activity;signal transducer activity
High	A0A0G2JTR4	Active breakpoint cluster region-related protein OS=Rattus norvegicus OX=10116 GN=Abr PE=1 SV=2		97.6	6.58	0	7	7	0	51	12	309	1363.61	122	44	48.651
High	P09216	Protein kinase C epsilon type OS=Rattus norvegicus OX=10116 GN=Prkce PE=1 SV=1	Prkce	83.4	6.95	0	7	7	0	46	12	310	4419.14	131	41.32	48.506	cytoplasm;cytoskeleton;cytosol;endoplasmic reticulum;Golgi;membrane;mitochondrion;nucleus	cell division;cell organization and biogenesis;cellular homeostasis;metabolic process;regulation of biological process;response to stimulus;transport	catalytic activity;enzyme regulator activity;metal ion binding;nucleotide binding;protein binding
High	G3V7I0	Peroxiredoxin 3 OS=Rattus norvegicus OX=10116 GN=Prdx3 PE=1 SV=1	Prdx3	28.3	7.55	0	7	7	0	31	35	81	1719.74	79	19.6	48.349	cytoplasm;cytosol;endosome;mitochondrion	cell death;cell differentiation;cell organization and biogenesis;cellular homeostasis;metabolic process;regulation of biological process;response to stimulus	antioxidant activity;catalytic activity;enzyme regulator activity;protein binding
High	P48004	Proteasome subunit alpha type-7 OS=Rattus norvegicus OX=10116 GN=Psma7 PE=1 SV=1	Psma7	28.3	8.68	0	7	7	0	24	35	111	1676.71	53	16.74	48.322	cytoplasm;nucleus;proteasome	metabolic process	catalytic activity;protein binding
High	A0A0G2K872	Cell adhesion molecule 3 OS=Rattus norvegicus OX=10116 GN=Cadm3 PE=1 SV=1	Cadm3	46.6	5.21	0	4	4	0	31	15	96	2119.85	77	30.17	48.302	membrane		protein binding;receptor activity
High	F1M542	ADAM metallopeptidase domain 22 OS=Rattus norvegicus OX=10116 GN=Adam22 PE=1 SV=3		81.9	7.84	0	4	4	0	35	8	281	3439.61	99	33.74	48.273	membrane	cell differentiation;metabolic process;response to stimulus	catalytic activity
High	P12369	cAMP-dependent protein kinase type II-beta regulatory subunit OS=Rattus norvegicus OX=10116 GN=Prkar2b PE=1 SV=3	Prkar2b	46.1	4.98	0	8	5	3	44	23	238	3316.07	85	29.41	48.162	cytoplasm;membrane	metabolic process;regulation of biological process;response to stimulus	catalytic activity;enzyme regulator activity;nucleotide binding;protein binding
High	Q9JHL4	Drebrin-like protein OS=Rattus norvegicus OX=10116 GN=Dbnl PE=1 SV=1	Dbnl	48.6	4.92	0	3	3	0	30	12	237	2679.91	99	30.98	48.142	cytoplasm;cytoskeleton;cytosol;endosome;Golgi;membrane	cell organization and biogenesis;regulation of biological process;response to stimulus;transport	protein binding
High	Q91ZN1	Coronin-1A OS=Rattus norvegicus OX=10116 GN=Coro1a PE=1 SV=3	Coro1a	51	6.48	0	10	10	0	55	18	176	3329.01	78	28.99	48.117	cytoplasm;cytoskeleton;cytosol;endosome;membrane;nucleus	cell differentiation;cell organization and biogenesis;cellular component movement;regulation of biological process;response to stimulus;transport	protein binding;RNA binding
High	P14408	Fumarate hydratase, mitochondrial OS=Rattus norvegicus OX=10116 GN=Fh PE=1 SV=2		54.4	8.73	0	8	8	0	42	18	153	2691.47	80	21.99	48.105
High	D4A8U7	Dynactin subunit 1 OS=Rattus norvegicus OX=10116 GN=Dctn1 PE=1 SV=2	Dctn1	141.9	5.9	0	10	10	0	47	9	163	2385.69	75	30.76	47.963	chromosome;cytoskeleton;cytosol;membrane	cell division;cell organization and biogenesis;cellular component movement;regulation of biological process;transport	catalytic activity;motor activity;protein binding
High	P62268	40S ribosomal protein S23 OS=Rattus norvegicus OX=10116 GN=Rps23 PE=1 SV=3	Rps23	15.8	10.49	0	3	3	0	21	34	136	1534.4	68	18.02	47.881	membrane;ribosome	cell organization and biogenesis;metabolic process;regulation of biological process	protein binding;RNA binding;structural molecule activity;translation regulator activity
High	P38983	40S ribosomal protein SA OS=Rattus norvegicus OX=10116 GN=Rpsa PE=1 SV=3	Rpsa	32.8	4.87	0	5	5	0	27	31	315	1540.68	75	34.79	47.872	cytoplasm;cytosol;membrane;nucleus;ribosome	cell differentiation;cell organization and biogenesis;metabolic process;transport	protein binding;receptor activity;RNA binding;structural molecule activity
High	A0A0G2K6I5	Transgelin OS=Rattus norvegicus OX=10116 GN=Tagln3 PE=1 SV=1	Tagln3	24.7	7.01	0	6	5	1	68	30	422	4447.56	127	48.41	47.758	nucleus	regulation of biological process	protein binding
High	Q6P3V8	RNA helicase OS=Rattus norvegicus OX=10116 GN=Eif4a1 PE=1 SV=1	Eif4a1	46.1	5.48	0	5	1	0	35	13	216	2631.26	65	22	47.671	cytoplasm;membrane;nucleus	metabolic process;regulation of biological process	catalytic activity;DNA binding;nucleotide binding;RNA binding
High	Q8R2H0	V-type proton ATPase subunit G OS=Rattus norvegicus OX=10116 GN=Atp6v1g2 PE=1 SV=1	Atp6v1g2	13.7	10.26	0	3	3	0	41	32	268	3560.18	87	26.99	47.627		transport	catalytic activity;transporter activity
High	A0A0G2JZI2	Glutamyl-tRNA synthetase OS=Rattus norvegicus OX=10116 GN=Eprs PE=1 SV=1	Eprs	169.8	7.44	0	4	4	0	31	4	189	2816.32	71	22.99	47.608	cytoplasm;cytosol;membrane	metabolic process;regulation of biological process;response to stimulus	catalytic activity;metal ion binding;nucleotide binding;protein binding;RNA binding
High	A0A0G2JX37	Solute carrier family 2, facilitated glucose transporter member 3 OS=Rattus norvegicus OX=10116 GN=Slc2a3 PE=3 SV=1		52.5	4.84	0	5	5	0	44	10	220	2894.51	114	41.43	47.559	membrane	transport	transporter activity
High	Q62669	Globin a1 OS=Rattus norvegicus OX=10116 GN=LOC103694855 PE=1 SV=1	Hbb-b1; LOC103694855	16	8.19	0	6	3	0	112	42	413	6770.56	143	70.35	47.499		transport	metal ion binding;transporter activity
High	Q10758	Keratin, type II cytoskeletal 8 OS=Rattus norvegicus OX=10116 GN=Krt8 PE=1 SV=3	Krt8	54	6	0	8	1	0	90	11	469	5615.43	139	39.72	47.491	cytoplasm;cytoskeleton;membrane;nucleus	cell death;cell differentiation;cell organization and biogenesis;regulation of biological process;response to stimulus	catalytic activity;motor activity;protein binding;structural molecule activity
High	Q68FR6	Elongation factor 1-gamma OS=Rattus norvegicus OX=10116 GN=Eef1g PE=2 SV=3	Eef1g	50	6.74	0	7	7	0	56	20	275	3949.79	101	40.87	47.429	cytoplasm;endoplasmic reticulum;membrane;nucleus	metabolic process;response to stimulus	catalytic activity;protein binding;RNA binding
High	Q64303	Serine/threonine-protein kinase PAK 2 OS=Rattus norvegicus OX=10116 GN=Pak2 PE=1 SV=1	LOC100910732; Pak2	57.9	5.77	0	4	1	0	25	10	83	1702.54	65	9.5	47.381	cytoplasm;cytosol;membrane;nucleus	cell organization and biogenesis;cellular component movement;metabolic process;regulation of biological process;response to stimulus	catalytic activity;enzyme regulator activity;nucleotide binding;protein binding
High	Q499N5	Medium-chain acyl-CoA ligase ACSF2, mitochondrial OS=Rattus norvegicus OX=10116 GN=Acsf2 PE=2 SV=1	Acsf2	67.8	8.12	0	4	4	0	43	10	220	3465.45	80	30.81	47.29	mitochondrion	metabolic process	catalytic activity;nucleotide binding
High	Q9JHY2	Sideroflexin-3 OS=Rattus norvegicus OX=10116 GN=Sfxn3 PE=2 SV=1	Sfxn3	35.4	9.74	0	5	4	0	28	23	302	1336.02	107	28.27	47.257	membrane;mitochondrion	transport	transporter activity
High	A0A0G2JZM8	CLIP-associating protein 2 OS=Rattus norvegicus OX=10116 GN=Clasp2 PE=1 SV=1		164.6	8.03	0	6	6	0	38	5	103	2930.15	71	17.39	47.193	cytosol;Golgi
High	A0A140TAG9	Hsp90 chaperone protein kinase-targeting subunit OS=Rattus norvegicus OX=10116 GN=Cdc37 PE=1 SV=1		44.2	5.57	0	3	3	0	20	12	172	589.75	73	26.16	47.188	cytoplasm;cytosol	regulation of biological process	enzyme regulator activity;protein binding
High	Q5XI77	Annexin OS=Rattus norvegicus OX=10116 GN=Anxa11 PE=1 SV=1	Anxa11	54.1	7.65	0	8	7	0	37	16	210	2491.7	78	22.93	47.068	cytoplasm;cytosol;membrane;vacuole	response to stimulus;transport	metal ion binding;protein binding;RNA binding
High	D3ZBU7	Uncharacterized protein OS=Rattus norvegicus OX=10116 GN=RGD1310819 PE=1 SV=3		123.1	7.68	0	6	6	0	22	10	102	1076.19	58	13.01	46.919
High	Q6P7Q4	Lactoylglutathione lyase OS=Rattus norvegicus OX=10116 GN=Glo1 PE=1 SV=3	Glo1	20.8	5.31	0	4	4	0	38	26	269	3058.97	107	31.32	46.715	cytosol;membrane;nucleus	cell differentiation;metabolic process;regulation of biological process	catalytic activity;metal ion binding
High	P40241	CD9 antigen OS=Rattus norvegicus OX=10116 GN=Cd9 PE=1 SV=2	Cd9	25.2	7.27	0	4	4	0	34	19	138	1204.83	67	19.46	46.678	cell surface;membrane	cell organization and biogenesis;cellular component movement;metabolic process;regulation of biological process;response to stimulus;transport	protein binding
High	P32736	Opioid-binding protein/cell adhesion molecule OS=Rattus norvegicus OX=10116 GN=Opcml PE=1 SV=2	Opcml	38	6.87	0	8	6	2	54	30	296	4620.9	109	35.37	46.535	membrane		protein binding
High	A0A0G2JSZ5	Protein disulfide-isomerase A6 OS=Rattus norvegicus OX=10116 GN=Pdia6 PE=1 SV=1	Pdia6	48.7	5.19	0	7	7	0	29	20	249	1706.91	85	24.19	46.532	cytosol;endoplasmic reticulum;membrane;organelle lumen	cellular homeostasis;metabolic process;regulation of biological process;response to stimulus;transport	catalytic activity;metal ion binding;protein binding
High	Q6IRH6	Phosphate carrier protein, mitochondrial OS=Rattus norvegicus OX=10116 GN=Slc25a3 PE=1 SV=1	Slc25a3	39.6	9.29	0	8	8	0	59	23	243	4249.06	113	28.43	46.477	membrane;mitochondrion	transport	protein binding;transporter activity
High	Q00960	Glutamate receptor ionotropic, NMDA 2B OS=Rattus norvegicus OX=10116 GN=Grin2b PE=1 SV=1	Grin2b	166	6.87	0	5	4	1	25	4	157	1978.48	63	14.24	46.457	cell surface;membrane	cell communication;cell organization and biogenesis;cellular homeostasis;defense response;regulation of biological process;response to stimulus;transport	metal ion binding;protein binding;receptor activity;signal transducer activity;transporter activity
High	A1L1J8	RAB5B, member RAS oncogene family OS=Rattus norvegicus OX=10116 GN=Rab5b PE=1 SV=1	Rab5b	23.7	8.13	0	4	2	3	44	22	346	3737.56	95	35.4	46.398	endosome;membrane	cell organization and biogenesis;regulation of biological process;response to stimulus;transport	catalytic activity;nucleotide binding;protein binding
High	P41542	General vesicular transport factor p115 OS=Rattus norvegicus OX=10116 GN=Uso1 PE=1 SV=1	Uso1	107.1	4.96	0	5	5	0	32	7	257	2945.13	89	23.7	46.265	cytoplasm;cytosol;endoplasmic reticulum;Golgi;membrane	cell organization and biogenesis;transport	catalytic activity;motor activity;protein binding;RNA binding;transporter activity
High	D3ZFY7	Pleckstrin and Sec7 domain-containing 3 OS=Rattus norvegicus OX=10116 GN=Psd3 PE=1 SV=3		112	6.52	0	11	1	11	50	11	161	2755.93	81	25.99	46.193	membrane	regulation of biological process
High	E9PT65	Radixin OS=Rattus norvegicus OX=10116 GN=Rdx PE=1 SV=2		68.4	5.74	0	8	6	3	49	15	342	3649.79	120	38	46.104	cytoplasm;cytoskeleton;membrane	cell organization and biogenesis;regulation of biological process;response to stimulus	protein binding;RNA binding
High	Q9Z1B2	Glutathione S-transferase Mu 5 OS=Rattus norvegicus OX=10116 GN=Gstm5 PE=1 SV=3	Gstm5; LOC100912430; Gstm3	26.6	6.76	0	6	6	0	60	32	336	3623.72	132	46.13	46.059	cytoplasm;nucleus	metabolic process;response to stimulus	catalytic activity;protein binding
High	Q6PST4	Atlastin-1 OS=Rattus norvegicus OX=10116 GN=Atl1 PE=1 SV=1	Atl1	63.3	6.1	0	7	7	0	38	14	286	2490.27	105	39.19	46.022	cytoplasm;endoplasmic reticulum;Golgi;membrane	cell organization and biogenesis	catalytic activity;nucleotide binding;protein binding
High	P18666	Myosin regulatory light chain 12B OS=Rattus norvegicus OX=10116 GN=Myl12b PE=1 SV=3	Myl12b	19.8	4.91	0	4	1	4	32	31	112	2737.82	91	19.34	45.829		regulation of biological process	metal ion binding;protein binding
High	B0BNK1	RAB5C, member RAS oncogene family OS=Rattus norvegicus OX=10116 GN=Rab5c PE=1 SV=1	Rab5c	23.4	8.41	0	4	2	0	33	28	241	2378.36	73	26.69	45.814	endosome;membrane	cell organization and biogenesis;regulation of biological process;response to stimulus;transport	catalytic activity;nucleotide binding
High	D3ZJ08	Histone H3 OS=Rattus norvegicus OX=10116 GN=Hist2h3c2 PE=1 SV=1	LOC690126; Hist2h3c2; LOC684819; LOC684762; LOC684841; LOC102548682; LOC102549173	15.4	11.27	0	5	1	7	60	44	502	2249.75	188	65.41	45.715	chromosome;membrane;nucleus	cell organization and biogenesis;regulation of biological process	DNA binding;protein binding
High	P84245	Histone H3.3 OS=Rattus norvegicus OX=10116 GN=H3-3b PE=1 SV=2	LOC100361558; H3f3b	15.3	11.27	0	5	1	0	63	44	574	2249.75	199	80.22	45.715	chromosome;nucleus	cell differentiation;cell organization and biogenesis;cell proliferation;regulation of biological process;response to stimulus	DNA binding;protein binding
High	A0A0G2JX56	DnaJ (Hsp40) homolog, subfamily C, member 5, isoform CRA_a OS=Rattus norvegicus OX=10116 GN=Dnajc5 PE=1 SV=1	Dnajc5	18.7	5.59	0	4	4	0	57	23	75	4580.48	138	40.51	45.71	membrane;mitochondrion	cell communication;regulation of biological process	protein binding
High	Q9WV63	Kinesin-like protein KIF2A OS=Rattus norvegicus OX=10116 GN=Kif2a PE=1 SV=2	Kif2a	79.7	6.68	0	6	6	0	37	9	207	3182.47	88	27.59	45.679	cytoplasm;cytoskeleton;membrane;nucleus	cell differentiation;cell division;cell organization and biogenesis;cellular component movement;development	catalytic activity;motor activity;nucleotide binding;protein binding
High	Q91Y81	Septin-2 OS=Rattus norvegicus OX=10116 GN=Septin2 PE=1 SV=1	Sept2	41.6	6.6	0	7	7	0	38	23	216	2664.63	78	27.88	45.584	cell surface;cytoplasm;cytoskeleton;cytosol;membrane;nucleus	cell differentiation;cell division;cell organization and biogenesis;regulation of biological process;response to stimulus	catalytic activity;enzyme regulator activity;nucleotide binding;protein binding;structural molecule activity
High	Q5FVJ0	Protein RUFY3 OS=Rattus norvegicus OX=10116 GN=Rufy3 PE=1 SV=1	Rufy3	52.9	5.49	0	8	8	0	33	23	186	2414.78	60	25.08	45.555	cytoplasm;cytosol;membrane	cell differentiation;cell organization and biogenesis;development;regulation of biological process	metal ion binding
High	A0A0G2JXD0	60S ribosomal protein L9 OS=Rattus norvegicus OX=10116 GN=LOC103692829 PE=3 SV=1	LOC100362211	21.4	10.11	0	4	4	0	25	33	156	2157.14	70	20.89	45.542	ribosome	metabolic process	RNA binding;structural molecule activity
High	D4A0I5	DnaJ (Hsp40) homolog, subfamily C, member 6 (Predicted) OS=Rattus norvegicus OX=10116 GN=Dnajc6 PE=1 SV=1	Dnajc6	99.3	7.43	0	6	6	0	40	8	162	2956.92	89	28.89	45.495		cell organization and biogenesis;regulation of biological process;transport
High	P55051	Fatty acid-binding protein, brain OS=Rattus norvegicus OX=10116 GN=Fabp7 PE=1 SV=2	Fabp7	14.9	5.63	0	3	3	0	33	30	172	2549.84	78	22.66	45.444	cytoplasm;cytosol;nucleus	cell differentiation;cell proliferation;regulation of biological process;response to stimulus;transport	transporter activity
High	A0A0G2K9V6	Threonyl-tRNA synthetase OS=Rattus norvegicus OX=10116 GN=Tars PE=1 SV=1	Tars	83.3	7.03	0	7	7	0	41	13	246	3249.02	84	30.4	45.434	cytoplasm;cytoskeleton;cytosol	metabolic process	catalytic activity;nucleotide binding
High	Q8K3M6	ERC protein 2 OS=Rattus norvegicus OX=10116 GN=Erc2 PE=1 SV=1	Erc2	110.6	7.11	0	10	8	2	32	13	112	1317.67	74	19.24	45.347	cytoplasm;cytoskeleton;endoplasmic reticulum;membrane	cell organization and biogenesis	protein binding
High	A0A0G2JU11	Cyclic nucleotide ras GEF OS=Rattus norvegicus OX=10116 GN=Rapgef2 PE=1 SV=1	Rapgef2	185.4	6.64	0	9	9	0	32	8	60	2055.64	76	7.8	45.332	cytoplasm;cytosol;endosome;membrane	cell organization and biogenesis;cellular component movement;regulation of biological process;response to stimulus	enzyme regulator activity;nucleotide binding;protein binding
High	F1M2J2	Ankyrin repeat and sterile alpha motif domain-containing protein 1B OS=Rattus norvegicus OX=10116 GN=Anks1b PE=1 SV=3		134.8	6.33	0	6	6	0	26	5	78	2118.16	56	10.52	45.284	cytosol;membrane		protein binding
High	P08644	GTPase KRas OS=Rattus norvegicus OX=10116 GN=Kras PE=1 SV=3	Kras	21.6	6.77	0	5	5	0	39	38	239	1454.3	102	31.96	45.25	cytoplasm;cytosol;membrane;mitochondrion	cell communication;cell differentiation;cell organization and biogenesis;regulation of biological process;response to stimulus	catalytic activity;nucleotide binding;protein binding
High	P60901	Proteasome subunit alpha type-6 OS=Rattus norvegicus OX=10116 GN=Psma6 PE=1 SV=1	Psma6	27.4	6.76	0	5	5	0	32	22	225	2808.43	75	25.93	45.245	cytoplasm;cytosol;nucleus;proteasome	metabolic process;regulation of biological process	catalytic activity;protein binding;RNA binding
High	P62747	Rho-related GTP-binding protein RhoB OS=Rattus norvegicus OX=10116 GN=Rhob PE=1 SV=1	Rhob	22.1	5.24	0	5	4	0	44	39	268	2268.75	118	34.29	45.219	cytosol;endosome;membrane;nucleus	cell death;cell differentiation;development;regulation of biological process;response to stimulus;transport	catalytic activity;nucleotide binding
High	Q5U302	Catenin (Cadherin associated protein), alpha 1 OS=Rattus norvegicus OX=10116 GN=Ctnna1 PE=1 SV=1	Ctnna1	100.2	6.23	0	7	4	2	42	9	259	3285.16	112	30.9	45.128	cytoplasm;cytoskeleton;cytosol;Golgi;membrane	cell organization and biogenesis;regulation of biological process;response to stimulus	protein binding;RNA binding;structural molecule activity
High	P97546	Neuroplastin OS=Rattus norvegicus OX=10116 GN=Nptn PE=1 SV=2	Nptn	43.9	8.38	0	5	5	0	82	13	353	4678.79	113	29.09	45.083	cell surface;membrane	cell communication;cell organization and biogenesis;cellular homeostasis;regulation of biological process;response to stimulus	protein binding
High	Q5U316	Ras-related protein Rab-35 OS=Rattus norvegicus OX=10116 GN=Rab35 PE=1 SV=1	Rab35	23	8.29	0	5	3	0	33	32	183	2337.07	72	21.42	45.054	endosome;membrane;mitochondrion	cell organization and biogenesis;regulation of biological process;response to stimulus;transport	catalytic activity;nucleotide binding
High	A0A0G2KAZ7	Heterogeneous nuclear ribonucleoprotein D-like OS=Rattus norvegicus OX=10116 GN=Hnrnpdl PE=1 SV=1	Hnrnpdl; Hnrpdl	46.3	9.52	0	4	2	1	44	12	303	3739.11	85	33.44	44.95	cytoplasm;nucleus	metabolic process;regulation of biological process	DNA binding;RNA binding
High	F1LNJ2	U5 small nuclear ribonucleoprotein 200 kDa helicase OS=Rattus norvegicus OX=10116 GN=Snrnp200 PE=1 SV=1	Snrnp200	244.7	6.09	0	5	5	0	25	3	97	2828.34	55	12.19	44.876	membrane;nucleus;spliceosomal complex	cell differentiation;metabolic process	catalytic activity;DNA binding;nucleotide binding;protein binding;RNA binding
High	A0A0G2JT78	RAB6B, member RAS oncogene family OS=Rattus norvegicus OX=10116 GN=Rab6b PE=4 SV=1	Rab6b	23.4	5.53	0	6	3	0	34	33	214	1530.97	96	36.78	44.827	cytosol;Golgi	regulation of biological process;response to stimulus;transport	catalytic activity;nucleotide binding;protein binding
High	P04256	Heterogeneous nuclear ribonucleoprotein A1 OS=Rattus norvegicus OX=10116 GN=Hnrnpa1 PE=1 SV=3	Hnrnpa1	34.2	9.14	0	3	2	0	17	13	65	1493.86	59	1.84	44.798	cytoplasm;cytosol;membrane;nucleus;spliceosomal complex	cell communication;metabolic process;regulation of biological process;response to stimulus;transport	catalytic activity;DNA binding;protein binding;RNA binding
High	P18266	Glycogen synthase kinase-3 beta OS=Rattus norvegicus OX=10116 GN=Gsk3b PE=1 SV=1	Gsk3b	46.7	8.78	0	5	4	1	19	21	140	665.83	74	20.79	44.612	cytoplasm;cytosol;membrane;mitochondrion;nucleus	cell differentiation;cell organization and biogenesis;cellular component movement;development;metabolic process;regulation of biological process;response to stimulus;transport	catalytic activity;nucleotide binding;protein binding
High	P24368	Peptidyl-prolyl cis-trans isomerase B OS=Rattus norvegicus OX=10116 GN=Ppib PE=1 SV=3	Ppib	23.8	9.5	0	7	7	0	53	31	179	3042.81	88	22.61	44.541	endoplasmic reticulum;membrane;nucleus;organelle lumen	metabolic process;regulation of biological process;transport	catalytic activity;protein binding;RNA binding
High	A0A0G2JX67	Prolyl endopeptidase-like OS=Rattus norvegicus OX=10116 GN=Prepl PE=1 SV=1	Prepl	85.8	6.51	0	5	5	0	22	11	106	1018.29	53	17.16	44.538	cytoskeleton;cytosol;Golgi	metabolic process;regulation of biological process	catalytic activity
High	A0A0G2K059	Calcium uniporter protein OS=Rattus norvegicus OX=10116 GN=Mcu PE=1 SV=1	Mcu	36	7.88	0	7	7	0	36	28	211	3028.35	68	28.96	44.532	membrane;mitochondrion	cell organization and biogenesis;cellular homeostasis;regulation of biological process;response to stimulus;transport	protein binding;transporter activity
High	G3V852	RCG55135, isoform CRA_b OS=Rattus norvegicus OX=10116 GN=Tln1 PE=1 SV=1	Tln1	269.5	6.2	0	10	5	1	49	5	91	2559.13	122	18.51	44.472	cytoskeleton	cell organization and biogenesis;regulation of biological process;response to stimulus	protein binding;structural molecule activity
High	O35814	Stress-induced-phosphoprotein 1 OS=Rattus norvegicus OX=10116 GN=Stip1 PE=1 SV=1	Stip1	62.5	6.8	0	11	11	0	49	20	133	2671.67	90	25.47	44.292	cytoplasm;nucleus		protein binding;RNA binding
High	O35353	Guanine nucleotide-binding protein subunit beta-4 OS=Rattus norvegicus OX=10116 GN=Gnb4 PE=2 SV=4	Gnb4	37.3	6.16	0	6	2	0	37	31	346	2106.77	81	30.66	44.274	membrane	regulation of biological process;response to stimulus	protein binding;signal transducer activity
High	P27605	Hypoxanthine-guanine phosphoribosyltransferase OS=Rattus norvegicus OX=10116 GN=Hprt1 PE=1 SV=1	Hprt1; LOC103689983	24.5	6.54	0	5	5	0	29	26	133	2392.11	77	21.35	44.233	cytoplasm;cytosol	cell differentiation;cell organization and biogenesis;cell proliferation;metabolic process;regulation of biological process;response to stimulus	catalytic activity;metal ion binding;nucleotide binding;protein binding
High	Q9WVE9	Intersectin-1 OS=Rattus norvegicus OX=10116 GN=Itsn1 PE=1 SV=2		194.1	7.84	0	7	6	1	29	5	98	2063.96	60	12.85	44.06
High	P04785	Protein disulfide-isomerase OS=Rattus norvegicus OX=10116 GN=P4hb PE=1 SV=2	P4hb	56.9	4.93	0	7	7	0	45	18	129	2428.72	98	27.4	44.031	endoplasmic reticulum;membrane;organelle lumen	cellular homeostasis;metabolic process;regulation of biological process;response to stimulus	catalytic activity;metal ion binding;protein binding;RNA binding
High	D4A435	Intercellular adhesion molecule 5 OS=Rattus norvegicus OX=10116 GN=Icam5 PE=1 SV=1	Icam5	96.8	6.2	0	6	6	0	37	8	50	2596.7	69	27.01	44.006	membrane	transport	protein binding
High	A0A0G2JTG1	10 kDa heat shock protein, mitochondrial OS=Rattus norvegicus OX=10116 GN=Hspe1 PE=1 SV=1		9.4	9.7	0	7	7	0	88	66	319	5407.84	145	42.11	43.967	cytoplasm;organelle lumen	metabolic process;response to stimulus	metal ion binding;nucleotide binding;protein binding
High	P05712	Ras-related protein Rab-2A OS=Rattus norvegicus OX=10116 GN=Rab2a PE=2 SV=1	Rab2a	23.5	6.54	0	7	4	5	55	35	267	4103.56	127	34.35	43.645	endoplasmic reticulum;Golgi;membrane;nucleus	cell organization and biogenesis;regulation of biological process;response to stimulus;transport	catalytic activity;nucleotide binding
High	Q6AYI1	DEAD box protein 5 OS=Rattus norvegicus OX=10116 GN=Ddx5 PE=1 SV=1	Ddx5	69.2	8.92	0	5	3	2	40	10	301	3483.77	96	30.3	43.387	cytoplasm;membrane;nucleus;spliceosomal complex	cell differentiation;cell organization and biogenesis;metabolic process;regulation of biological process;response to stimulus	catalytic activity;nucleotide binding;protein binding;RNA binding
High	G3V6S2	Citrate hydro-lyase OS=Rattus norvegicus OX=10116 GN=Aco1 PE=1 SV=1		98.1	7.39	0	5	5	0	25	10	97	1514.69	62	14.18	43.383	cytoplasm;cytosol;endoplasmic reticulum;Golgi;mitochondrion	cellular homeostasis;metabolic process;regulation of biological process;response to stimulus;transport	catalytic activity;metal ion binding;RNA binding
High	B0BN63	Activator of Hsp90 ATPase activity 1 OS=Rattus norvegicus OX=10116 GN=Ahsa1 PE=1 SV=1	Ahsa1; LOC681996	38.1	5.53	0	6	6	0	35	20	193	2023.89	71	22.72	43.378	cytosol	regulation of biological process;response to stimulus	enzyme regulator activity;protein binding
High	Q5M9H2	Acyl-Coenzyme A dehydrogenase, very long chain OS=Rattus norvegicus OX=10116 GN=Acadvl PE=1 SV=1	Acadvl	70.8	8.81	0	4	4	0	31	11	266	2252.9	77	31.21	43.325	cytosol;membrane;mitochondrion;nucleus	cell differentiation;metabolic process;regulation of biological process;response to stimulus	catalytic activity;nucleotide binding
High	A0A0G2JVL6	NADH dehydrogenase [ubiquinone] 1 alpha subcomplex subunit 8 OS=Rattus norvegicus OX=10116 GN=Ndufa8 PE=1 SV=1	Ndufa8	20	8.29	0	5	5	0	26	39	117	2311.31	83	12.76	43.304	membrane;mitochondrion	cell organization and biogenesis;metabolic process;transport	protein binding
High	A0A0G2K9L2	Target of myb1-like 2 membrane-trafficking protein OS=Rattus norvegicus OX=10116 GN=Tom1l2 PE=1 SV=1	Tom1l2	57.9	4.82	0	4	4	0	22	13	238	551.27	67	26.41	43.243		regulation of biological process;response to stimulus;transport	protein binding
High	D3ZHY9	RAS protein activator like 1 (GAP1 like) (Predicted) OS=Rattus norvegicus OX=10116 GN=Rasal1 PE=4 SV=2	Rasal1	89.5	6.35	0	4	4	0	29	8	266	2881.03	87	34.13	43.207	cytoplasm;cytosol;membrane	regulation of biological process;response to stimulus	enzyme regulator activity;metal ion binding;protein binding
High	E9PSS1	Serine/threonine-protein kinase DCLK2 OS=Rattus norvegicus OX=10116 GN=Dclk2 PE=1 SV=3		77.8	8.68	0	6	6	0	35	10	214	3198.28	93	28.33	43.056		metabolic process;regulation of biological process;response to stimulus	catalytic activity;nucleotide binding
High	F1M5M9	SLIT-ROBO Rho GTPase-activating protein 3 OS=Rattus norvegicus OX=10116 GN=Srgap3 PE=1 SV=2	Srgap3	124.4	6.67	0	7	7	0	38	8	106	2873.93	71	20.95	43.029	cytoplasm	regulation of biological process;response to stimulus	enzyme regulator activity;protein binding
High	Q6P7A7	Dolichyl-diphosphooligosaccharide--protein glycosyltransferase subunit 1 OS=Rattus norvegicus OX=10116 GN=Rpn1 PE=1 SV=1	Rpn1	68.4	6.51	0	6	6	0	39	11	190	3046.13	76	30.61	42.899	cytosol;endoplasmic reticulum;membrane	metabolic process;transport	catalytic activity;RNA binding
High	P15865	Histone H1.4 OS=Rattus norvegicus OX=10116 GN=H1-4 PE=1 SV=3	Hist1h1d	22	11.11	0	7	3	4	32	29	96	2716.85	66	13.87	42.808	chromosome;nucleus	cell organization and biogenesis;metabolic process;regulation of biological process	DNA binding;metal ion binding;nucleotide binding;RNA binding
High	Q5XIT1	Microtubule-associated protein RP/EB family member 3 OS=Rattus norvegicus OX=10116 GN=Mapre3 PE=1 SV=1	Mapre3	31.9	5.54	0	5	5	0	49	27	225	2296.09	90	34.42	42.588	cytoplasm;cytoskeleton	cell division;regulation of biological process	protein binding
High	G3V9T7	ATPase Get3 OS=Rattus norvegicus OX=10116 GN=Get3 PE=1 SV=1	Asna1	38.8	4.91	0	5	5	0	30	22	136	1831.71	62	27.26	42.581	cytoplasm;endoplasmic reticulum;nucleus	transport	catalytic activity;metal ion binding;nucleotide binding
High	Q63372	Neurexin-1 OS=Rattus norvegicus OX=10116 GN=Nrxn1 PE=1 SV=3	Nrxn1	167.8	5.96	0	6	6	0	26	7	67	1277.41	73	19.43	42.542	cell surface;endoplasmic reticulum;membrane	cell communication;cell differentiation;cell organization and biogenesis;regulation of biological process;response to stimulus;transport	metal ion binding;protein binding;receptor activity;signal transducer activity
High	P56603	Secretory carrier-associated membrane protein 1 OS=Rattus norvegicus OX=10116 GN=Scamp1 PE=1 SV=1	Scamp1	38	7.71	0	4	4	0	20	18	136	622.84	66	13.9	42.42	endosome;Golgi;membrane	transport	protein binding
High	B0BMS8	Myl9 protein OS=Rattus norvegicus OX=10116 GN=Myl9 PE=1 SV=1	Myl9	19.8	4.92	0	4	1	0	27	37	110	2545.4	78	14.75	42.402			metal ion binding;protein binding
High	D3ZPC4	Neural cell adhesion molecule L1 OS=Rattus norvegicus OX=10116 GN=L1cam PE=1 SV=2	L1cam	140.3	5.78	0	3	3	0	20	5	269	662.57	71	23.76	42.402	cell surface;endosome;membrane	cell differentiation;cell organization and biogenesis;cellular component movement;regulation of biological process;response to stimulus	protein binding
High	Q6URK4	Heterogeneous nuclear ribonucleoprotein A3 OS=Rattus norvegicus OX=10116 GN=Hnrnpa3 PE=1 SV=1	Hnrnpa3	39.6	9.01	0	5	2	3	36	18	159	2042.04	94	27.19	42.347	cytoplasm;nucleus;spliceosomal complex	metabolic process;transport	RNA binding;transporter activity
High	D3ZE17	Caskin-1 OS=Rattus norvegicus OX=10116 GN=Caskin1 PE=1 SV=2	Caskin1	150.2	9.14	0	6	6	0	21	7	93	983.34	65	17.12	42.289	cytoplasm;membrane	regulation of biological process;response to stimulus	protein binding
High	D4A0T0	Complex I-PDSW OS=Rattus norvegicus OX=10116 GN=Ndufb10 PE=1 SV=1	Ndufb10	20.8	7.69	0	5	5	0	32	33	174	2844.45	106	26.01	42.273	membrane;mitochondrion	cell organization and biogenesis
High	Q4KMA2	UV excision repair protein RAD23 homolog B OS=Rattus norvegicus OX=10116 GN=Rad23b PE=1 SV=1	Rad23b	43.5	4.83	0	6	4	3	48	16	237	3604.45	85	34.58	42.239	cytoplasm;cytosol;nucleus;proteasome	cell organization and biogenesis;metabolic process;regulation of biological process;response to stimulus	DNA binding;protein binding
High	P01041	Cystatin-B OS=Rattus norvegicus OX=10116 GN=Cstb PE=1 SV=1	Cstb	11.2	6.3	0	4	4	0	23	41	113	437.04	69	21.43	42.121	cytoplasm;cytosol	regulation of biological process;response to stimulus	enzyme regulator activity;protein binding;RNA binding
High	A0A0G2KAW4	Thimet oligopeptidase OS=Rattus norvegicus OX=10116 GN=Thop1 PE=1 SV=1		73	6.84	0	7	7	0	36	12	105	2713.99	67	22.24	42.109		metabolic process	catalytic activity;metal ion binding
High	P20651	Serine/threonine-protein phosphatase 2B catalytic subunit beta isoform OS=Rattus norvegicus OX=10116 GN=Ppp3cb PE=1 SV=1	Ppp3cb	59.1	5.91	0	6	1	0	41	14	245	2481.66	88	29.42	42.076	cytosol;membrane	cell differentiation;cellular homeostasis;metabolic process;regulation of biological process;response to stimulus;transport	catalytic activity;metal ion binding;protein binding
High	P26453	Basigin OS=Rattus norvegicus OX=10116 GN=Bsg PE=1 SV=2	Bsg	42.4	5.4	0	5	5	0	26	14	72	2005.31	56	7.88	41.946	membrane;mitochondrion	cell organization and biogenesis;response to stimulus	protein binding
High	Q5BK63	NADH dehydrogenase [ubiquinone] 1 alpha subcomplex subunit 9, mitochondrial OS=Rattus norvegicus OX=10116 GN=Ndufa9 PE=1 SV=2	Ndufa9	42.5	9.82	0	8	8	0	46	28	204	2699.88	85	29.78	41.943	membrane;mitochondrion;nucleus;organelle lumen	cell organization and biogenesis;metabolic process;response to stimulus;transport	catalytic activity;protein binding
High	Q5U2X8	Acyl-CoA thioesterase 9 OS=Rattus norvegicus OX=10116 GN=Acot9 PE=1 SV=1	Acot9	50.4	8.63	0	5	5	0	33	13	117	2787.74	67	20.71	41.905	mitochondrion	metabolic process	catalytic activity
High	Q68FP1	Gelsolin OS=Rattus norvegicus OX=10116 GN=Gsn PE=1 SV=1	Gsn	86	6.09	0	5	5	0	34	8	102	1491.43	71	23.21	41.758	cytoplasm;cytoskeleton;cytosol;extracellular;membrane;nucleus	cell death;cell organization and biogenesis;metabolic process;regulation of biological process;response to stimulus;transport	metal ion binding;protein binding
High	Q68FQ9	LanC lantibiotic synthetase component C-like 2 (Bacterial) OS=Rattus norvegicus OX=10116 GN=Lancl2 PE=1 SV=1	Lancl2	50.9	7.46	0	7	7	0	31	22	189	2118.84	74	26.85	41.738	cytoskeleton;cytosol;membrane;nucleus	regulation of biological process;response to stimulus
High	P84087	Complexin-2 OS=Rattus norvegicus OX=10116 GN=Cplx2 PE=1 SV=1	Cplx2	15.4	5.08	0	4	4	0	76	43	281	4182.91	136	47.01	41.711	cytoplasm;cytosol;nucleus;vacuole	regulation of biological process;transport	protein binding
High	A0A0G2JUG7	IQ motif and SEC7 domain-containing protein 1 OS=Rattus norvegicus OX=10116 GN=Iqsec1 PE=1 SV=1		108	7.68	0	7	5	3	42	8	149	2492.63	88	30.4	41.65	membrane	regulation of biological process	protein binding
High	F1M0Z3	Copine 4 OS=Rattus norvegicus OX=10116 GN=Cpne4 PE=3 SV=2	Cpne4	63.3	6.33	0	7	6	0	23	14	121	1542.71	51	8.45	41.571		regulation of biological process	protein binding
High	P31662	Sodium-dependent neutral amino acid transporter SLC6A17 OS=Rattus norvegicus OX=10116 GN=Slc6a17 PE=1 SV=1	Slc6a17	81	6.42	0	6	6	0	36	10	148	2712.21	75	22.26	41.537	membrane	transport	transporter activity
High	Q62785	28 kDa heat- and acid-stable phosphoprotein OS=Rattus norvegicus OX=10116 GN=Pdap1 PE=1 SV=1	Pdap1	20.6	7.39	0	3	3	0	18	23	185	2195.88	59	11.68	41.436			RNA binding
High	B2GV15	Dihydrolipoamide acetyltransferase component of pyruvate dehydrogenase complex OS=Rattus norvegicus OX=10116 GN=Dbt PE=1 SV=1	Dbt	53.2	8.41	0	4	4	0	27	14	105	2112.54	75	25.01	41.352	mitochondrion	metabolic process	catalytic activity;protein binding
High	Q5M7T6	V-type proton ATPase subunit OS=Rattus norvegicus OX=10116 GN=Atp6v0d1 PE=1 SV=1	Atp6v0d1	40.3	5	0	6	6	0	41	23	248	1736.42	79	33.67	41.352	endosome;membrane	cellular homeostasis;response to stimulus;transport	catalytic activity;protein binding;transporter activity
High	P62828	GTP-binding nuclear protein Ran OS=Rattus norvegicus OX=10116 GN=Ran PE=1 SV=3	Ran	24.4	7.49	0	5	5	0	32	29	93	2312.73	70	19.95	41.3	chromosome;cytoplasm;endosome;membrane;nucleus	cell division;cell organization and biogenesis;regulation of biological process;response to stimulus;transport	catalytic activity;metal ion binding;nucleotide binding;protein binding;RNA binding;transporter activity
High	O35094	Mitochondrial import inner membrane translocase subunit TIM44 OS=Rattus norvegicus OX=10116 GN=Timm44 PE=1 SV=1	Timm44	51	8.15	0	5	5	0	35	13	155	2814.73	66	22.59	41.282	membrane;mitochondrion;organelle lumen	transport	nucleotide binding;protein binding
High	Q99MS0	SEC14-like protein 2 OS=Rattus norvegicus OX=10116 GN=Sec14l2 PE=1 SV=1	Sec14l2	46.1	7.37	0	4	4	0	39	15	310	4062.17	124	36.04	41.268	cytoplasm;cytosol;nucleus	metabolic process;regulation of biological process;transport	catalytic activity;enzyme regulator activity;transporter activity
High	P68182	cAMP-dependent protein kinase catalytic subunit beta OS=Rattus norvegicus OX=10116 GN=Prkacb PE=1 SV=2	Prkacb	40.7	8.56	0	5	2	4	33	18	226	1977.39	80	32.19	41.224	cytoplasm;cytosol;membrane;nucleus	metabolic process;regulation of biological process;response to stimulus	catalytic activity;metal ion binding;nucleotide binding;protein binding
High	P04639	Apolipoprotein A-I OS=Rattus norvegicus OX=10116 GN=Apoa1 PE=1 SV=2	Apoa1	30	5.74	0	3	3	0	31	19	222	3358.96	93	32.3	41.021	cell surface;extracellular;nucleus	cell organization and biogenesis;cell proliferation;cellular component movement;metabolic process;regulation of biological process;response to stimulus;transport	enzyme regulator activity;protein binding;transporter activity
High	D3ZB78	PHD finger protein 24 OS=Rattus norvegicus OX=10116 GN=Phf24 PE=1 SV=1	RGD1559864; Phf24	41.2	5.44	0	5	5	0	27	15	164	1772.52	70	15.39	40.96		regulation of biological process;response to stimulus	metal ion binding
High	P07825	Synaptophysin OS=Rattus norvegicus OX=10116 GN=Syp PE=1 SV=1	Syp	33.3	5.02	0	6	5	1	100	21	840	6277.34	200	75.7	40.944	membrane	regulation of biological process;response to stimulus;transport	protein binding;transporter activity
High	H1UBN0	Copine-7 OS=Rattus norvegicus OX=10116 GN=Cpne7 PE=1 SV=1	Cpne7	61.9	5.4	0	7	6	0	33	20	171	2142.19	51	26.77	40.902	cytoplasm;membrane;nucleus	response to stimulus	protein binding
High	P18420	Proteasome subunit alpha type-1 OS=Rattus norvegicus OX=10116 GN=Psma1 PE=1 SV=2	Psma1	29.5	6.61	0	5	5	0	20	22	128	1479.25	59	13.97	40.661	cytoplasm;nucleus;proteasome	metabolic process;regulation of biological process	catalytic activity
High	B2GV54	Neutral cholesterol ester hydrolase 1 OS=Rattus norvegicus OX=10116 GN=Nceh1 PE=1 SV=1	Nceh1	45.8	7.05	0	5	5	0	36	20	318	2345.89	91	39.83	40.582	endoplasmic reticulum;membrane	metabolic process;regulation of biological process;response to stimulus	catalytic activity
High	P16290	Phosphoglycerate mutase 2 OS=Rattus norvegicus OX=10116 GN=Pgam2 PE=1 SV=2	Pgam2	28.7	8.72	0	4	1	0	75	16	504	9242.41	188	53.47	40.559	cytosol;nucleus	metabolic process;regulation of biological process;response to stimulus	catalytic activity
High	M0RAP5	SET-binding factor 1 OS=Rattus norvegicus OX=10116 GN=Sbf1 PE=1 SV=1	Sbf1	211.3	7.27	0	8	8	0	39	5	195	2439.86	74	24.7	40.43		regulation of biological process	enzyme regulator activity
High	P18088	Glutamate decarboxylase 1 OS=Rattus norvegicus OX=10116 GN=Gad1 PE=2 SV=1	Gad1	66.6	7.31	0	3	2	0	20	8	300	714.49	75	28.57	40.299	cytoplasm;mitochondrion	metabolic process;response to stimulus	catalytic activity;protein binding
High	Q66X93	Staphylococcal nuclease domain-containing protein 1 OS=Rattus norvegicus OX=10116 GN=Snd1 PE=1 SV=1	Snd1	101.9	7.18	0	7	7	0	30	11	104	2597.53	72	21.21	40.279	cytoplasm;cytosol;membrane;mitochondrion;nucleus	cell differentiation;metabolic process;regulation of biological process	catalytic activity;protein binding;RNA binding
High	Q8VD52	Pyridoxal phosphate phosphatase OS=Rattus norvegicus OX=10116 GN=Pdxp PE=1 SV=2	Pdxp	33.1	5.69	0	8	8	0	37	35	75	1489.77	72	19.33	40.273	cytoplasm;cytoskeleton;cytosol;membrane	cell organization and biogenesis;metabolic process;regulation of biological process;response to stimulus	catalytic activity;metal ion binding;protein binding
High	G3V7L8	ATPase, H+ transporting, V1 subunit E isoform 1, isoform CRA_a OS=Rattus norvegicus OX=10116 GN=Atp6v1e1 PE=1 SV=1	Atp6v1e1	26.1	8.43	0	8	8	0	66	39	223	3192.4	126	30.06	40.204	cytoplasm;cytosol;endosome;membrane;mitochondrion	transport	catalytic activity;protein binding;transporter activity
High	Q68FU3	Electron transfer flavoprotein subunit beta OS=Rattus norvegicus OX=10116 GN=Etfb PE=1 SV=3	Etfb	27.7	7.75	0	6	6	0	37	23	146	2835.47	71	22.93	40.075	cytosol;mitochondrion;organelle lumen	metabolic process;transport
High	Q641Y2	NADH dehydrogenase [ubiquinone] iron-sulfur protein 2, mitochondrial OS=Rattus norvegicus OX=10116 GN=Ndufs2 PE=1 SV=1	Ndufs2	52.5	6.99	0	5	5	0	31	13	183	2681.08	80	22.83	39.892	membrane;mitochondrion	metabolic process;response to stimulus;transport	catalytic activity;metal ion binding;nucleotide binding;protein binding
High	P15087	Carboxypeptidase E OS=Rattus norvegicus OX=10116 GN=Cpe PE=1 SV=1	Cpe	53.3	5.19	0	6	6	0	38	20	75	1444.65	70	22.55	39.819	extracellular;Golgi;membrane	cell organization and biogenesis;metabolic process;regulation of biological process;response to stimulus	catalytic activity;metal ion binding;protein binding
High	F1M3P6	Protein SCAI OS=Rattus norvegicus OX=10116 GN=Scai PE=1 SV=2	Scai	70.2	8.6	0	4	4	0	13	10	73	799.83	38	8	39.81	cytoplasm;membrane;nucleus	metabolic process;regulation of biological process
High	D4A6A2	Heterogeneous nuclear ribonucleoprotein A3-like OS=Rattus norvegicus OX=10116 GN=LOC100911361 PE=1 SV=3		36.9	8.57	0	4	1	0	29	17	136	657.96	131	15.45	39.79			RNA binding
High	A0JPJ7	Obg-like ATPase 1 OS=Rattus norvegicus OX=10116 GN=Ola1 PE=2 SV=1	Ola1	44.5	7.77	0	6	6	0	33	20	141	1931.75	77	30.62	39.773	cytoplasm;cytosol;membrane;nucleus	metabolic process	catalytic activity;metal ion binding;nucleotide binding;protein binding
High	Q5U2N2	Ubiquitin carboxyl-terminal hydrolase OS=Rattus norvegicus OX=10116 GN=Usp14 PE=1 SV=1	Usp14	55.9	5.2	0	7	7	0	28	13	104	1841.61	70	16.09	39.768	cell surface;cytosol;nucleus	cell communication;metabolic process;regulation of biological process	catalytic activity;enzyme regulator activity;protein binding
High	Q4FZY0	EF-hand domain-containing protein D2 OS=Rattus norvegicus OX=10116 GN=Efhd2 PE=1 SV=1	Efhd2	26.7	5.07	0	7	7	0	48	30	203	3109.93	82	22.6	39.711	membrane		metal ion binding;protein binding
High	Q5FVH2	5'-3' exonuclease PLD3 OS=Rattus norvegicus OX=10116 GN=Pld3 PE=1 SV=1	Pld3	54.4	6.52	0	3	3	0	15	9	55	875.97	62	7.88	39.698	endoplasmic reticulum;membrane	metabolic process	catalytic activity
High	P70550	Ras-related protein Rab-8B OS=Rattus norvegicus OX=10116 GN=Rab8b PE=1 SV=1	Rab8b	23.6	9.07	0	6	2	0	59	24	103	4977.9	115	22.61	39.68	endosome;membrane;mitochondrion	cell organization and biogenesis;regulation of biological process;response to stimulus;transport	catalytic activity;nucleotide binding;protein binding
High	P47709	Rabphilin-3A OS=Rattus norvegicus OX=10116 GN=Rph3a PE=1 SV=1	Rph3a	75.8	8.27	0	7	7	0	31	16	127	1211.97	81	22.61	39.459	cytosol;Golgi;membrane	cell organization and biogenesis;regulation of biological process;response to stimulus;transport	metal ion binding;protein binding
High	F1LQ48	Heterogeneous nuclear ribonucleoprotein L OS=Rattus norvegicus OX=10116 GN=Hnrnpl PE=1 SV=2	Hnrnpl; Fblim1	67.9	8.47	0	7	7	0	58	14	262	3251.6	73	31.89	39.343	cytoplasm;cytosol;membrane;nucleus	cell communication;metabolic process;regulation of biological process;response to stimulus	DNA binding;metal ion binding;protein binding;RNA binding
High	P63045	Vesicle-associated membrane protein 2 OS=Rattus norvegicus OX=10116 GN=Vamp2 PE=1 SV=2	Vamp2	12.7	8.13	0	3	3	0	34	29	248	3468.83	80	30.16	39.333	membrane;vacuole	cell organization and biogenesis;regulation of biological process;response to stimulus;transport	protein binding
High	A0A0H2UHZ2	Nucleosome assembly protein 1-like 4 OS=Rattus norvegicus OX=10116 GN=Nap1l4 PE=1 SV=1		44	4.74	0	5	4	0	47	17	194	2818.16	70	25.63	39.263	cytoplasm;nucleus	cell organization and biogenesis	protein binding;RNA binding
High	A0A0G2K207	Sodium channel protein OS=Rattus norvegicus OX=10116 GN=Scn2a PE=1 SV=1		210.9	5.5	0	7	6	1	48	4	206	3831.3	81	33.71	39.252	membrane	regulation of biological process;transport	transporter activity
High	P09495	Tropomyosin alpha-4 chain OS=Rattus norvegicus OX=10116 GN=Tpm4 PE=1 SV=3	Tpm4	28.5	4.69	0	4	2	0	37	17	243	3245.68	67	22.89	39.237	cytoplasm;cytoskeleton;membrane	cell differentiation;cell organization and biogenesis	metal ion binding;protein binding;structural molecule activity
High	Q5RJN0	Complex I-20kD OS=Rattus norvegicus OX=10116 GN=Ndufs7 PE=1 SV=1	Ndufs7	23.9	9.99	0	3	3	0	20	17	109	1887.62	49	15.83	39.206	membrane;mitochondrion	cell organization and biogenesis;metabolic process	catalytic activity;metal ion binding;protein binding
High	Q920Q0	Paralemmin-1 OS=Rattus norvegicus OX=10116 GN=Palm PE=1 SV=1	Palm	41.9	4.91	0	4	4	0	21	12	140	2018.08	62	14.37	39.206	cytoplasm;membrane;nucleus	cell organization and biogenesis;regulation of biological process;response to stimulus	protein binding
High	Q01986	Dual specificity mitogen-activated protein kinase kinase 1 OS=Rattus norvegicus OX=10116 GN=Map2k1 PE=1 SV=2	Map2k1	43.4	6.62	0	7	7	0	54	22	368	3261.34	105	44.47	39.189	cytoplasm;cytoskeleton;cytosol;endoplasmic reticulum;endosome;Golgi;membrane;mitochondrion;nucleus	cell differentiation;cell organization and biogenesis;cell proliferation;cellular component movement;metabolic process;regulation of biological process;response to stimulus;transport	catalytic activity;enzyme regulator activity;nucleotide binding;protein binding;signal transducer activity
High	Q5U318	Astrocytic phosphoprotein PEA-15 OS=Rattus norvegicus OX=10116 GN=Pea15 PE=1 SV=1	Pea15; Pea15a	15	5.02	0	4	4	0	36	52	172	2912.54	80	30	39.157	cytoplasm;cytosol;nucleus	cell death;regulation of biological process;response to stimulus;transport	protein binding
High	P0DMW0	Heat shock 70 kDa protein 1A OS=Rattus norvegicus OX=10116 GN=Hspa1a PE=2 SV=1	Hspa1b; Hspa1a; LOC108348108	70.1	5.82	0	7	4	0	38	14	219	2104.37	97	26.37	39.154	cytoplasm;cytoskeleton;cytosol;membrane;mitochondrion;nucleus	cell differentiation;cell organization and biogenesis;defense response;metabolic process;regulation of biological process;response to stimulus	catalytic activity;nucleotide binding;protein binding;RNA binding
High	Q07310	Neurexin-3 OS=Rattus norvegicus OX=10116 GN=Nrxn3 PE=1 SV=1	Nrxn3	173.9	6.61	0	4	4	0	32	4	166	2391.75	66	22.6	38.93	extracellular;membrane	cell communication;cell organization and biogenesis;regulation of biological process;response to stimulus;transport	metal ion binding;protein binding
High	Q4KM73	UMP-CMP kinase OS=Rattus norvegicus OX=10116 GN=Cmpk1 PE=1 SV=2	Cmpk1	22.2	5.83	0	5	5	0	34	33	174	2271.31	73	23.39	38.844	cytoplasm;nucleus	metabolic process	catalytic activity;nucleotide binding
High	A0A0G2K1S6	Malic enzyme OS=Rattus norvegicus OX=10116 GN=Me1 PE=1 SV=1		63.8	6.67	0	5	5	0	23	11	111	936.21	57	21.49	38.774	mitochondrion	cell organization and biogenesis;metabolic process;regulation of biological process	catalytic activity;metal ion binding;nucleotide binding
High	P35284	Ras-related protein Rab-12 OS=Rattus norvegicus OX=10116 GN=Rab12 PE=1 SV=2	Rab12	27.3	8.41	0	5	4	0	35	23	111	3266.12	85	13.05	38.716	endosome;Golgi;membrane;vacuole	metabolic process;regulation of biological process;response to stimulus;transport	catalytic activity;nucleotide binding
High	Q9JJ19	Na(+)/H(+) exchange regulatory cofactor NHE-RF1 OS=Rattus norvegicus OX=10116 GN=Slc9a3r1 PE=1 SV=3	Slc9a3r1	38.8	6	0	6	6	0	36	21	199	2707.58	84	23.24	38.699	cytoplasm;membrane;nucleus	cell differentiation;cell organization and biogenesis;cellular homeostasis;regulation of biological process;response to stimulus;transport	protein binding;structural molecule activity
High	Q6AXX6	Peroxiredoxin-like 2A OS=Rattus norvegicus OX=10116 GN=Prxl2a PE=1 SV=1	RGD1309676; Fam213a	25.7	9.14	0	5	5	0	52	24	354	4601.19	108	43.44	38.608	cytoplasm;extracellular;mitochondrion	metabolic process;regulation of biological process	antioxidant activity;catalytic activity
High	A0A0H2UHQ9	Synaptopodin OS=Rattus norvegicus OX=10116 GN=Synpo PE=1 SV=1		103.1	9.26	0	5	5	0	31	8	68	2096.79	73	15.49	38.536	cytoskeleton	regulation of biological process;response to stimulus	protein binding
High	P19627	Guanine nucleotide-binding protein G(z) subunit alpha OS=Rattus norvegicus OX=10116 GN=Gnaz PE=2 SV=3	Gnaz	40.9	7.61	0	4	3	0	35	15	78	3525.7	64	16.05	38.491	cytosol;membrane	regulation of biological process;response to stimulus	catalytic activity;metal ion binding;nucleotide binding;protein binding;signal transducer activity
High	P63036	DnaJ homolog subfamily A member 1 OS=Rattus norvegicus OX=10116 GN=Dnaja1 PE=1 SV=1	Dnaja1	44.8	7.08	0	5	5	0	22	17	95	760.14	58	24.15	38.395	cytoplasm;cytoskeleton;cytosol;endoplasmic reticulum;membrane;mitochondrion;nucleus	cellular component movement;metabolic process;regulation of biological process;response to stimulus;transport	enzyme regulator activity;metal ion binding;nucleotide binding;protein binding
High	Q2PQA9	Kinesin-1 heavy chain OS=Rattus norvegicus OX=10116 GN=Kif5b PE=1 SV=1	Kif5b	109.5	6.44	0	8	4	0	43	10	189	2576.97	70	23.24	38.337	cytoplasm;cytoskeleton;cytosol;membrane	cell organization and biogenesis;cellular component movement;metabolic process;regulation of biological process;transport	catalytic activity;motor activity;nucleotide binding;protein binding
High	O35867	Neurabin-1 OS=Rattus norvegicus OX=10116 GN=Ppp1r9a PE=1 SV=1	Ppp1r9a	122.7	5.14	0	4	3	0	27	5	187	1753.39	68	15.64	38.215	cytoplasm;cytoskeleton;cytosol	cell differentiation;cell organization and biogenesis;development;regulation of biological process;response to stimulus	protein binding
High	P05370	Glucose-6-phosphate 1-dehydrogenase OS=Rattus norvegicus OX=10116 GN=G6pdx PE=1 SV=3	G6pd	59.3	6.38	0	5	5	0	20	13	98	1625.72	53	13.05	38.195	cytoplasm;cytosol;membrane;nucleus	metabolic process;regulation of biological process;response to stimulus	catalytic activity;nucleotide binding;protein binding
High	Q9WU82	Catenin beta-1 OS=Rattus norvegicus OX=10116 GN=Ctnnb1 PE=1 SV=1	Ctnnb1	85.4	5.86	0	7	5	2	42	10	159	3329.76	70	29.45	37.957	cytoplasm;cytoskeleton;cytosol;membrane;nucleus	cell communication;cell differentiation;cell growth;cell organization and biogenesis;cell proliferation;cellular component movement;metabolic process;regulation of biological process;response to stimulus;transport	DNA binding;protein binding;signal transducer activity
High	P97710	Tyrosine-protein phosphatase non-receptor type substrate 1 OS=Rattus norvegicus OX=10116 GN=Sirpa PE=1 SV=1	Sirpa	55.7	7.44	0	5	5	0	22	15	80	1098.94	49	14.97	37.948	membrane	cell differentiation;cell organization and biogenesis;cellular component movement;regulation of biological process	protein binding
High	Q8K1Q0	Glycylpeptide N-tetradecanoyltransferase 1 OS=Rattus norvegicus OX=10116 GN=Nmt1 PE=1 SV=1	Nmt1	56.8	7.99	0	5	5	0	41	9	355	3751.07	99	38.23	37.889	cytoplasm;cytosol;membrane	metabolic process	catalytic activity
High	O54975	Xaa-Pro aminopeptidase 1 OS=Rattus norvegicus OX=10116 GN=Xpnpep1 PE=1 SV=1	Xpnpep1	69.6	5.6	0	7	7	0	46	12	183	3058.89	73	25.59	37.875	cytoplasm;cytosol	metabolic process	catalytic activity;metal ion binding;protein binding
High	A0A0G2K8K0	Splicing factor proline and glutamine-rich OS=Rattus norvegicus OX=10116 GN=Sfpq PE=1 SV=1		75	9.39	0	7	7	0	38	11	112	3147.65	54	19.85	37.834	chromosome;nucleus	cell organization and biogenesis;metabolic process;regulation of biological process;response to stimulus	DNA binding;protein binding;RNA binding
High	F1LU71	Methylglutaconyl-CoA hydratase, mitochondrial OS=Rattus norvegicus OX=10116 GN=Auh PE=1 SV=2	Auh	33.3	9.42	0	4	4	0	28	16	78	1831.39	56	12.86	37.749	mitochondrion	metabolic process	catalytic activity;RNA binding
High	Q68FS4	Cytosol aminopeptidase OS=Rattus norvegicus OX=10116 GN=Lap3 PE=1 SV=1	Lap3	56.1	7.21	0	5	5	0	18	14	106	1517.77	46	13.54	37.697	cytoplasm;cytosol;mitochondrion;nucleus	metabolic process	catalytic activity;metal ion binding
High	A0A0G2K719	RNA helicase OS=Rattus norvegicus OX=10116 GN=Ddx3x PE=1 SV=1	Ddx3x	73.1	7.18	0	7	1	0	34	16	84	2197.26	77	18.84	37.646	cytoplasm;cytosol;nucleus	cell organization and biogenesis;defense response;metabolic process;regulation of biological process;response to stimulus	catalytic activity;DNA binding;enzyme regulator activity;nucleotide binding;protein binding;RNA binding
High	P13803	Electron transfer flavoprotein subunit alpha, mitochondrial OS=Rattus norvegicus OX=10116 GN=Etfa PE=1 SV=4	Etfa	34.9	8.38	0	4	4	0	27	17	166	2595.73	75	25.56	37.613	mitochondrion	metabolic process;transport	catalytic activity;nucleotide binding
High	P17220	Proteasome subunit alpha type-2 OS=Rattus norvegicus OX=10116 GN=Psma2 PE=1 SV=3	Psma2	25.9	7.43	0	3	3	0	33	27	232	2922.24	119	37.41	37.564	cytoplasm;nucleus;proteasome	metabolic process;response to stimulus	catalytic activity
High	Q5BJZ3	Proton-translocating NAD(P)(+) transhydrogenase OS=Rattus norvegicus OX=10116 GN=Nnt PE=1 SV=1	Nnt	113.8	7.88	0	6	6	0	26	6	42	1450.98	54	17.75	37.549	membrane;mitochondrion	metabolic process;transport	catalytic activity;nucleotide binding
High	A0A0G2JX74	Serine/threonine-protein kinase mTOR OS=Rattus norvegicus OX=10116 GN=Mtor PE=1 SV=1		288.1	7.18	0	6	6	0	24	3	98	1749.23	51	17.41	37.544		metabolic process	catalytic activity;nucleotide binding;protein binding
High	Q5M7A7	CB1 cannabinoid receptor-interacting protein 1 OS=Rattus norvegicus OX=10116 GN=Cnrip1 PE=1 SV=1	Cnrip1	18.6	7.85	0	4	4	0	36	46	214	643.11	83	41.6	37.533
High	Q8CFD0	Sideroflexin-5 OS=Rattus norvegicus OX=10116 GN=Sfxn5 PE=2 SV=1	Sfxn5	37.3	9.44	0	6	6	0	31	20	176	2025.17	67	21.78	37.527	membrane;mitochondrion	transport	transporter activity
High	D3ZLK9	ATP-dependent (S)-NAD(P)H-hydrate dehydratase OS=Rattus norvegicus OX=10116 GN=Naxd PE=1 SV=2	Carkd; Naxd	38.7	8.05	0	4	4	0	14	18	140	222.62	63	18.99	37.525	cytosol;endoplasmic reticulum;membrane;mitochondrion	metabolic process	catalytic activity;nucleotide binding
High	A0A0G2JY08	Unconventional myosin-XVIIIa OS=Rattus norvegicus OX=10116 GN=Myo18a PE=1 SV=1		233.2	6.24	0	5	5	0	40	3	206	4151.26	92	35.86	37.472	cytoplasm;cytoskeleton;Golgi;membrane	cell organization and biogenesis;cellular component movement;metabolic process;regulation of biological process;transport	catalytic activity;motor activity;nucleotide binding;protein binding;RNA binding;structural molecule activity;transporter activity
High	P21913	Succinate dehydrogenase [ubiquinone] iron-sulfur subunit, mitochondrial OS=Rattus norvegicus OX=10116 GN=Sdhb PE=2 SV=2	Sdhb	31.8	8.68	0	6	6	0	50	20	274	4013.9	94	36.2	37.471	membrane;mitochondrion	metabolic process;transport	catalytic activity;metal ion binding
High	Q68FZ8	Propionyl coenzyme A carboxylase, beta polypeptide OS=Rattus norvegicus OX=10116 GN=Pccb PE=1 SV=1	Pccb	58.6	7.84	0	4	4	0	23	11	135	2178.18	72	19.41	37.293	mitochondrion;organelle lumen	metabolic process	catalytic activity;nucleotide binding
High	O35567	Bifunctional purine biosynthesis protein ATIC OS=Rattus norvegicus OX=10116 GN=Atic PE=1 SV=2	Atic	64.2	7.14	0	6	6	0	22	14	68	1300.73	57	10.92	37.259	membrane;mitochondrion	metabolic process;response to stimulus	catalytic activity;protein binding
High	M0RBF1	C3-beta-c OS=Rattus norvegicus OX=10116 GN=C3 PE=1 SV=1	C3	186.2	6.47	0	9	9	0	35	5	135	2419.07	59	16.05	37.218	extracellular	cell organization and biogenesis;coagulation;defense response;metabolic process;regulation of biological process;response to stimulus	enzyme regulator activity;protein binding
High	Q3B7V5	RAB2B, member RAS oncogene family OS=Rattus norvegicus OX=10116 GN=Rab2b PE=1 SV=1	Rab2b	24.1	6.79	0	4	1	0	51	23	250	4199.3	110	34.35	36.977	membrane	regulation of biological process;response to stimulus	catalytic activity;nucleotide binding
High	P85973	Purine nucleoside phosphorylase OS=Rattus norvegicus OX=10116 GN=Pnp PE=1 SV=1	Pnp	32.3	6.93	0	4	4	0	32	16	270	2614.63	68	25.56	36.875	cytoplasm;cytoskeleton;extracellular;nucleus	metabolic process;regulation of biological process;response to stimulus;transport	catalytic activity
High	O35458	Vesicular inhibitory amino acid transporter OS=Rattus norvegicus OX=10116 GN=Slc32a1 PE=1 SV=1	Slc32a1	57.4	6.64	0	7	7	0	32	17	158	2119.94	69	18.24	36.852	membrane	transport	transporter activity
High	Q6AY09	Heterogeneous nuclear ribonucleoprotein H2 OS=Rattus norvegicus OX=10116 GN=Hnrnph2 PE=1 SV=1	Hnrnph2	49.3	6.3	0	3	3	0	22	9	100	2135.43	71	19.89	36.796	cytosol;membrane;nucleus		RNA binding
High	Q99MZ4	Glutathione hydrolase 7 OS=Rattus norvegicus OX=10116 GN=Ggt7 PE=1 SV=2	Ggt7	70.3	5.02	0	4	4	0	29	12	187	1759.71	84	28.1	36.792	membrane	metabolic process;regulation of biological process	catalytic activity
High	P70580	Membrane-associated progesterone receptor component 1 OS=Rattus norvegicus OX=10116 GN=Pgrmc1 PE=1 SV=3	Pgrmc1	21.6	4.6	0	4	4	0	17	32	79	1291.68	45	8.99	36.778	endoplasmic reticulum;membrane	cellular component movement;regulation of biological process;response to stimulus
High	M0R7B4	H1.3 linker histone, cluster member OS=Rattus norvegicus OX=10116 GN=Hist1h1d PE=1 SV=2	LOC684828	22.2	11.11	0	5	2	0	23	21	105	2195.09	52	11.46	36.765	chromosome;nucleus	cell organization and biogenesis;metabolic process;regulation of biological process	DNA binding;RNA binding
High	D4A6H8	Catenin alpha 2 OS=Rattus norvegicus OX=10116 GN=Ctnna2 PE=1 SV=3		52.8	5.15	0	5	2	0	32	11	172	2438.53	82	21.93	36.614	cytoplasm;membrane	cell organization and biogenesis;cellular component movement;regulation of biological process	protein binding
High	D4AE00	AP-3 complex subunit beta OS=Rattus norvegicus OX=10116 GN=Ap3b2 PE=1 SV=1	Ap3b2	119.1	5.63	0	10	10	0	42	10	70	2257.58	68	9.95	36.407	cytoplasm;membrane	cellular component movement;transport
High	D3ZQ02	WD repeat domain 37 OS=Rattus norvegicus OX=10116 GN=Wdr37 PE=1 SV=3	Wdr37	49.8	7.2	0	4	4	0	23	12	108	1134.81	51	18.16	36.404		metabolic process	protein binding
High	A0A0G2K042	SH3 and multiple ankyrin repeat domains protein 3 OS=Rattus norvegicus OX=10116 GN=Shank3 PE=1 SV=1		186.2	8.56	0	6	6	0	22	6	72	1157.81	42	17.19	36.31	membrane	cell differentiation;cell organization and biogenesis;cellular homeostasis;metabolic process;regulation of biological process;response to stimulus	protein binding
High	A0A0H2UI35	Homer protein homolog 1 OS=Rattus norvegicus OX=10116 GN=Homer1 PE=1 SV=1		41.4	5.63	0	8	8	0	40	25	150	3009.12	74	26.16	36.31	cytoplasm;membrane	regulation of biological process;response to stimulus	protein binding
High	F1M7Y3	RAP1, GTP-GDP dissociation stimulator 1 (Predicted), isoform CRA_b OS=Rattus norvegicus OX=10116 GN=Rap1gds1 PE=1 SV=2	Rap1gds1	52.2	5.8	0	7	7	0	38	18	126	2711.35	66	25.76	36.219	cytosol;endoplasmic reticulum;mitochondrion	cell organization and biogenesis;cellular homeostasis;regulation of biological process;response to stimulus	protein binding
High	Q5D023	Dynein light intermediate chain OS=Rattus norvegicus OX=10116 GN=Dync1li2 PE=1 SV=1	Dync1li2	54.1	6.16	0	6	5	1	35	14	172	2618.45	66	23.04	36.198	chromosome;endosome;membrane;vacuole	cell organization and biogenesis;cellular component movement;response to stimulus;transport	catalytic activity;motor activity;nucleotide binding;protein binding
High	Q4R1A4	TRK-fused gene protein OS=Rattus norvegicus OX=10116 GN=Tfg PE=1 SV=1	Tfg; LOC102546978	31	4.96	0	3	3	0	17	22	59	1060.57	83	13.42	36.176	membrane	cell organization and biogenesis;regulation of biological process;response to stimulus;transport	protein binding;signal transducer activity
High	A0A0G2K6E0	Ras homolog family member C OS=Rattus norvegicus OX=10116 GN=Rhoc PE=1 SV=1		23.9	6.3	0	4	1	0	23	16	158	1888.61	45	11.55	36.166	membrane;nucleus	cell organization and biogenesis;regulation of biological process;response to stimulus	catalytic activity;nucleotide binding;signal transducer activity
High	P0C0A1	Vacuolar protein-sorting-associated protein 25 OS=Rattus norvegicus OX=10116 GN=Vps25 PE=1 SV=1	Vps25	20.7	6.34	0	3	3	0	30	22	256	4088.04	86	9.01	36.074	cytoplasm;cytosol;endosome;membrane;mitochondrion;nucleus	metabolic process;regulation of biological process;transport	protein binding;structural molecule activity
High	P49088	Asparagine synthetase [glutamine-hydrolyzing] OS=Rattus norvegicus OX=10116 GN=Asns PE=2 SV=3	Asns	64.2	6.46	0	5	5	0	30	12	190	1729.6	74	26.07	35.958	cytosol	cell communication;metabolic process;regulation of biological process;response to stimulus	catalytic activity;nucleotide binding;protein binding
High	Q3B8P4	m7GpppX diphosphatase OS=Rattus norvegicus OX=10116 GN=Dcps PE=1 SV=1	Dcps	38.6	6.6	0	4	4	0	28	19	171	2926.15	80	27.52	35.929	cytoplasm;cytosol;mitochondrion;nucleus	metabolic process;regulation of biological process;response to stimulus	catalytic activity;RNA binding
High	P05545	Serine protease inhibitor A3K OS=Rattus norvegicus OX=10116 GN=Serpina3k PE=1 SV=3	Serpina3c; Serpina3k	46.5	5.44	0	4	3	1	20	14	212	1578.91	54	20.01	35.899	extracellular	regulation of biological process	enzyme regulator activity
High	Q63570	26S proteasome regulatory subunit 6B OS=Rattus norvegicus OX=10116 GN=Psmc4 PE=1 SV=1	Psmc4	47.4	5.21	0	5	5	0	31	15	89	2792.18	80	27.1	35.768	cytoplasm;cytosol;membrane;nucleus;proteasome	metabolic process;regulation of biological process;response to stimulus	catalytic activity;nucleotide binding;protein binding;RNA binding
High	Q6P9V6	Proteasome subunit alpha type OS=Rattus norvegicus OX=10116 GN=Psma5 PE=1 SV=1	Psma5	26.4	4.79	0	4	4	0	21	25	128	1553.39	41	21.32	35.66	cytoplasm;nucleus;proteasome	metabolic process	catalytic activity
High	A0A0G2JZF2	CAP-Gly domain-containing linker protein 2 OS=Rattus norvegicus OX=10116 GN=Clip2 PE=1 SV=1		115.5	6.46	0	7	7	0	25	7	74	1905.35	46	11.86	35.569			catalytic activity;motor activity;protein binding
High	A0A140TAA1	Immunoglobulin superfamily, member 8 OS=Rattus norvegicus OX=10116 GN=Igsf8 PE=1 SV=1	Igsf8	65	7.99	0	4	4	0	32	9	79	1983.73	67	23.51	35.555	membrane	regulation of biological process
High	F1LM19	Alpha-2-HS-glycoprotein OS=Rattus norvegicus OX=10116 PE=1 SV=3		38.3	7.46	0	4	4	0	16	19	93	1130.43	49	13.37	35.552		regulation of biological process	enzyme regulator activity
High	F1LRE1	Glutathione-disulfide reductase OS=Rattus norvegicus OX=10116 GN=Gsr PE=1 SV=2	Gsr	44.8	7.11	0	4	4	0	15	19	119	1230.35	38	6.48	35.471	cytosol;mitochondrion	cellular homeostasis;metabolic process;regulation of biological process;response to stimulus	antioxidant activity;catalytic activity;nucleotide binding;protein binding
High	A0A0G2JZX5	IQ motif and Sec7 domain ArfGEF 2 OS=Rattus norvegicus OX=10116 GN=Iqsec2 PE=1 SV=1	Iqsec2	105.1	7.24	0	5	3	0	31	7	135	2025.74	67	21.36	35.292		cell organization and biogenesis;regulation of biological process	protein binding
High	Q3KRE0	ATPase family AAA domain-containing protein 3 OS=Rattus norvegicus OX=10116 GN=Atad3 PE=1 SV=1	Atad3a	66.7	9.29	0	6	6	0	29	9	97	1986.19	59	13.15	35.27	membrane;mitochondrion	cell growth;regulation of biological process	catalytic activity;nucleotide binding;RNA binding
High	P14669	Annexin A3 OS=Rattus norvegicus OX=10116 GN=Anxa3 PE=1 SV=4	Anxa3	36.3	6.35	0	6	6	0	33	20	152	2184.6	63	17.25	35.264	cytoplasm;cytosol;membrane	defense response;regulation of biological process;response to stimulus;transport	enzyme regulator activity;metal ion binding;protein binding
High	B2GV73	Actin-related protein 2/3 complex subunit 3 OS=Rattus norvegicus OX=10116 GN=Arpc3 PE=1 SV=1	Arpc3	20.5	8.6	0	4	4	0	49	25	287	4493.31	82	24.93	35.256	cytoplasm;cytoskeleton;membrane	cell organization and biogenesis;regulation of biological process;response to stimulus	protein binding;structural molecule activity
High	Q6P7B0	Tryptophan--tRNA ligase, cytoplasmic OS=Rattus norvegicus OX=10116 GN=Wars1 PE=1 SV=2	Wars	54.1	6.48	0	6	6	0	44	13	170	2660.1	75	24.83	35.217	cytoplasm;cytosol;nucleus	metabolic process;regulation of biological process	catalytic activity;enzyme regulator activity;nucleotide binding;protein binding
High	A0A0H2UHF6	PRA1 family protein OS=Rattus norvegicus OX=10116 GN=Arl6ip5 PE=1 SV=1		23.6	9.6	0	3	3	0	18	13	218	2059.59	55	11.13	35.195	membrane	regulation of biological process;response to stimulus;transport
High	M0RBF8	Exocyst complex component 4 OS=Rattus norvegicus OX=10116 GN=Exoc4 PE=1 SV=2		110.3	6.7	0	4	4	0	22	5	155	1889.57	54	17.58	35.018	cytoplasm;membrane	transport	protein binding
High	B2RZ72	Actin-related protein 2/3 complex subunit 4 OS=Rattus norvegicus OX=10116 GN=Arpc4 PE=1 SV=1	Arpc4	19.7	8.43	0	6	6	0	45	40	301	3228.67	72	27.88	34.977	cytoplasm;cytoskeleton	cell organization and biogenesis;regulation of biological process	protein binding;structural molecule activity
High	Q62876	Synaptogyrin-1 OS=Rattus norvegicus OX=10116 GN=Syngr1 PE=1 SV=1	Syngr1	25.7	4.65	0	3	3	0	30	15	520	2124.85	98	18.74	34.936	membrane	cell organization and biogenesis;regulation of biological process;transport
High	Q80W89	NADH dehydrogenase [ubiquinone] 1 alpha subcomplex subunit 11 OS=Rattus norvegicus OX=10116 GN=Ndufa11 PE=2 SV=1	Ndufa11	14.8	8.09	0	2	2	0	23	24	198	504.99	95	29.62	34.841	membrane;mitochondrion	cell organization and biogenesis;metabolic process;transport
High	Q62718	Neurotrimin OS=Rattus norvegicus OX=10116 GN=Ntm PE=1 SV=1	Ntm	38	7.59	0	5	3	0	29	18	117	2532.21	55	18.45	34.699	cell surface;membrane	regulation of biological process;response to stimulus	protein binding
High	P62907	60S ribosomal protein L10a OS=Rattus norvegicus OX=10116 GN=Rpl10a PE=1 SV=2	Rpl10a	24.8	9.94	0	3	3	0	25	15	136	2436.34	70	17.68	34.677	membrane;mitochondrion;nucleus;ribosome	metabolic process;response to stimulus	RNA binding;structural molecule activity
High	Q9ER24	Ataxin-10 OS=Rattus norvegicus OX=10116 GN=Atxn10 PE=1 SV=1	Atxn10	53.7	5.15	0	4	4	0	24	12	142	2407.08	59	24.51	34.564	cytoplasm;cytosol;membrane	cell organization and biogenesis	protein binding
High	Q6AYR2	Protein NDRG3 OS=Rattus norvegicus OX=10116 GN=Ndrg3 PE=1 SV=1	Ndrg3	41.5	5.25	0	4	3	0	22	17	91	258.13	86	12.62	34.54	cytoplasm	regulation of biological process;response to stimulus
High	D3ZC84	Ubiquitin specific peptidase 9, X chromosome (Predicted) OS=Rattus norvegicus OX=10116 GN=Usp9x PE=1 SV=1	Usp9x	289.3	5.78	0	5	5	0	28	2	127	1746.79	55	18.65	34.486	cytoplasm;membrane	cell growth;cellular component movement;metabolic process;regulation of biological process;response to stimulus	catalytic activity;protein binding
High	P07483	Fatty acid-binding protein, heart OS=Rattus norvegicus OX=10116 GN=Fabp3 PE=1 SV=2	Fabp3	14.8	6.33	0	4	4	0	32	31	224	2472.7	62	23.21	34.462	cytoplasm;cytosol;endoplasmic reticulum;mitochondrion	metabolic process;regulation of biological process;response to stimulus;transport	protein binding;transporter activity
High	Q6IRG7	Claudin OS=Rattus norvegicus OX=10116 GN=Cldn11 PE=1 SV=1	Cldn11	22.1	7.91	0	4	4	0	75	15	494	10447	105	22.62	34.445	membrane		protein binding;structural molecule activity
High	Q5M7W5	Microtubule-associated protein 4 OS=Rattus norvegicus OX=10116 GN=Map4 PE=1 SV=1	Map4	110.2	4.73	0	7	7	0	31	8	118	1694.19	72	11.54	34.399	cytoplasm;cytoskeleton	cell division;cell organization and biogenesis;cellular component movement;regulation of biological process	protein binding;RNA binding
High	Q7M0E3	Destrin OS=Rattus norvegicus OX=10116 GN=Dstn PE=1 SV=3	Dstn	18.5	8.03	0	6	6	0	49	38	240	2750.85	76	24.9	34.395	cytoplasm;cytoskeleton	cell organization and biogenesis;regulation of biological process	protein binding
High	A0A0G2JZ73	Alpha-1-antiproteinase OS=Rattus norvegicus OX=10116 GN=Serpina1 PE=1 SV=1		46.6	6.34	0	8	8	0	52	18	258	3088.94	80	31.85	34.394	endoplasmic reticulum;Golgi	regulation of biological process	enzyme regulator activity;protein binding
High	G3V945	Succinate-semialdehyde dehydrogenase OS=Rattus norvegicus OX=10116 GN=Aldh5a1 PE=1 SV=1	Aldh5a1	56.1	8.09	0	5	5	0	29	13	123	2185.42	60	23.39	34.386	mitochondrion	cell organization and biogenesis;metabolic process	catalytic activity;nucleotide binding
High	P18421	Proteasome subunit beta type-1 OS=Rattus norvegicus OX=10116 GN=Psmb1 PE=1 SV=3	Psmb1	26.5	7.36	0	5	5	0	29	28	78	1605.23	74	14.11	34.3	cytoplasm;nucleus;proteasome	metabolic process	catalytic activity
High	P50475	Alanine--tRNA ligase, cytoplasmic OS=Rattus norvegicus OX=10116 GN=Aars1 PE=1 SV=3	Aars	106.7	5.62	0	8	8	0	39	8	172	2297.74	64	21.79	34.245	cytoplasm;cytosol;membrane;mitochondrion	metabolic process;regulation of biological process	catalytic activity;metal ion binding;nucleotide binding;RNA binding
High	P41499	Tyrosine-protein phosphatase non-receptor type 11 OS=Rattus norvegicus OX=10116 GN=Ptpn11 PE=1 SV=5	Ptpn11	68	7.28	0	6	6	0	26	14	127	2003	54	11.03	34.222	cytoplasm;cytosol;mitochondrion;nucleus	cell differentiation;cell organization and biogenesis;cellular component movement;metabolic process;regulation of biological process;response to stimulus	catalytic activity;protein binding
High	B0BNE6	Complex I-23kD OS=Rattus norvegicus OX=10116 GN=Ndufs8 PE=1 SV=1	Ndufs8	24	6.21	0	5	5	0	27	28	71	1877.18	80	13.09	34.1	membrane;mitochondrion	cell organization and biogenesis;metabolic process;response to stimulus	catalytic activity
High	M0R735	Heterogeneous nuclear ribonucleoprotein Q OS=Rattus norvegicus OX=10116 GN=Syncrip PE=1 SV=2	Syncrip	62.6	7.56	0	6	5	0	33	15	200	2081.41	67	22.94	34.081	cytoplasm;endoplasmic reticulum;membrane;nucleus;spliceosomal complex	cell differentiation;metabolic process;regulation of biological process;response to stimulus	RNA binding
High	Q9WU70	Syntaxin-binding protein 5 OS=Rattus norvegicus OX=10116 GN=Stxbp5 PE=1 SV=1	Stxbp5	127.6	7.12	0	4	4	0	18	5	90	849.33	55	14.6	34.069	cytoplasm;cytosol;membrane	regulation of biological process;transport	enzyme regulator activity;protein binding
High	D4ABK1	Synaptogyrin 3 OS=Rattus norvegicus OX=10116 GN=Syngr3 PE=1 SV=1	Syngr3	21.4	9.04	0	2	2	0	12	17	108	1133.29	42	12.01	34.014	membrane	regulation of biological process;transport	protein binding
High	G3V8T5	RuvB-like helicase OS=Rattus norvegicus OX=10116 GN=Ruvbl2 PE=1 SV=1	Ruvbl2	51.1	5.64	0	4	4	0	18	11	111	1522.09	55	14.86	33.993	cytosol;nucleus	cell organization and biogenesis;metabolic process;regulation of biological process;response to stimulus	catalytic activity;DNA binding;nucleotide binding;protein binding
High	Q5FVG4	Mitochondrial glutamate carrier 1-like OS=Rattus norvegicus OX=10116 GN=Slc25a22 PE=1 SV=1	Slc25a22; LOC100911440	24.6	8.6	0	6	6	0	53	29	199	3007.39	88	29.72	33.977	membrane;mitochondrion	transport	transporter activity
High	D4A994	ER membrane protein complex subunit 1 OS=Rattus norvegicus OX=10116 GN=Emc1 PE=1 SV=1	Emc1	111.1	7.31	0	2	2	0	16	4	77	1518.3	45	16.61	33.961	endoplasmic reticulum	metabolic process
High	A0A0G2K9N3	RNA helicase OS=Rattus norvegicus OX=10116 GN=Ddx3 PE=1 SV=1		73	7.3	0	7	1	6	34	12	84	2197.26	74	18.84	33.956	cytosol;membrane;nucleus	metabolic process;regulation of biological process	catalytic activity;DNA binding;nucleotide binding
High	A0A0G2K542	UTP--glucose-1-phosphate uridylyltransferase OS=Rattus norvegicus OX=10116 GN=Ugp2 PE=1 SV=1		56.9	7.33	0	5	5	0	38	14	236	3141.47	78	38.61	33.789	cytoplasm;nucleus	metabolic process	catalytic activity;nucleotide binding;protein binding
High	F7EL36	Acidic leucine-rich nuclear phosphoprotein 32 family member A OS=Rattus norvegicus OX=10116 GN=Anp32a PE=1 SV=2		28.5	4.08	0	4	3	0	36	17	180	2785.94	79	21.94	33.785			protein binding
High	F1LY09	Actin-related protein 3B OS=Rattus norvegicus OX=10116 GN=Actr3b PE=3 SV=2		35.8	6.44	0	3	1	0	44	11	379	3717.43	111	41.09	33.758		cell organization and biogenesis;regulation of biological process	nucleotide binding
High	Q5XI38	Lymphocyte cytosolic protein 1 OS=Rattus norvegicus OX=10116 GN=Lcp1 PE=1 SV=1	Lcp1	70.1	5.29	0	5	3	1	30	11	148	1866.32	55	21.56	33.732	cytoplasm;cytoskeleton;cytosol;membrane	cell organization and biogenesis;cellular component movement;regulation of biological process;response to stimulus	metal ion binding;protein binding
High	Q9JM53	Apoptosis-inducing factor 1, mitochondrial OS=Rattus norvegicus OX=10116 GN=Aifm1 PE=1 SV=1	Aifm1	66.7	8.97	0	5	5	0	23	12	101	1510.03	48	16.74	33.718	cytoplasm;cytosol;membrane;mitochondrion;nucleus	cell death;cell differentiation;cell organization and biogenesis;cellular homeostasis;metabolic process;regulation of biological process;response to stimulus	catalytic activity;DNA binding;nucleotide binding;protein binding
High	A0A140TAJ5	Phosphatidylinositol 4-kinase alpha OS=Rattus norvegicus OX=10116 GN=Pi4ka PE=1 SV=1		231.6	6.99	0	5	5	0	30	3	101	2354.98	56	20.4	33.684	cytoplasm;membrane	cell organization and biogenesis;metabolic process;regulation of biological process;response to stimulus	catalytic activity;protein binding
High	O35142	Coatomer subunit beta' OS=Rattus norvegicus OX=10116 GN=Copb2 PE=1 SV=3	Copb2	102.5	5.27	0	3	3	0	16	4	92	1414.53	42	14.25	33.668	cytoplasm;cytosol;Golgi;membrane	transport	protein binding;structural molecule activity
High	P37285	Kinesin light chain 1 OS=Rattus norvegicus OX=10116 GN=Klc1 PE=1 SV=2	Klc1	63.7	6.01	0	3	3	0	15	6	158	1404.77	44	10.82	33.608	cytoplasm;cytoskeleton;cytosol;membrane	cell organization and biogenesis;cellular component movement;transport	catalytic activity;motor activity;protein binding
High	Q7TQ90	Alcohol dehydrogenase 5 OS=Rattus norvegicus OX=10116 GN=Adh4 PE=1 SV=1		93.8	8.13	0	5	5	0	25	9	60	1078.98	44	15.83	33.588		metabolic process	catalytic activity;metal ion binding
High	O35987	NSFL1 cofactor p47 OS=Rattus norvegicus OX=10116 GN=Nsfl1c PE=1 SV=1	Nsfl1c	40.7	5.15	0	4	4	0	13	13	115	1367.76	39	14.23	33.555	chromosome;cytoskeleton;cytosol;Golgi;membrane;nucleus	cell organization and biogenesis;metabolic process;regulation of biological process	enzyme regulator activity;protein binding
High	Q6AYG3	Exopolyphosphatase PRUNE1 OS=Rattus norvegicus OX=10116 GN=Prune1 PE=1 SV=1	Prune; Prune1	50	5.07	0	4	4	0	24	12	37	849.99	67	17.82	33.284	cytoplasm;cytosol;nucleus	metabolic process;regulation of biological process	catalytic activity;metal ion binding;protein binding
High	P08050	Gap junction alpha-1 protein OS=Rattus norvegicus OX=10116 GN=Gja1 PE=1 SV=2	Gja1	43	8.76	0	5	5	0	23	19	107	1581.21	50	14.17	33.233	cytoplasm;cytosol;endoplasmic reticulum;endosome;Golgi;membrane;mitochondrion;vacuole	cell communication;cell death;cell differentiation;cell organization and biogenesis;cellular component movement;cellular homeostasis;defense response;regulation of biological process;response to stimulus;transport	protein binding;signal transducer activity;transporter activity
High	P04182	Ornithine aminotransferase, mitochondrial OS=Rattus norvegicus OX=10116 GN=Oat PE=1 SV=1	Oat	48.3	6.99	0	6	6	0	26	14	91	1871.89	58	14.26	33.124	cytoplasm;mitochondrion;organelle lumen	cell organization and biogenesis;metabolic process	catalytic activity;protein binding
High	P19945	60S acidic ribosomal protein P0 OS=Rattus norvegicus OX=10116 GN=Rplp0 PE=1 SV=2	Rplp0	34.2	6.25	0	5	5	0	32	18	161	2734.48	58	24.22	32.912	cytoplasm;cytosol;endoplasmic reticulum;membrane;nucleus;ribosome	response to stimulus;transport	RNA binding;structural molecule activity
High	A0A5H1ZRV3	Tubulin polymerization-promoting protein OS=Rattus norvegicus OX=10116 GN=Tppp PE=1 SV=1		25.6	9.55	0	4	3	1	114	17	873	8981.4	251	102.4	32.856
High	D3ZHX3	DIRAS family GTPase 2 OS=Rattus norvegicus OX=10116 GN=Diras2 PE=4 SV=1	Diras2	22.5	8.76	0	4	3	1	30	21	106	2197.71	54	22.28	32.785	membrane	regulation of biological process;response to stimulus	catalytic activity;nucleotide binding
High	Q6AZ33	Biliverdin reductase A OS=Rattus norvegicus OX=10116 GN=Blvra PE=1 SV=1	Blvra	33.5	6.34	0	5	5	0	26	24	118	1532.43	47	13.46	32.772	cytoplasm;cytosol	metabolic process	catalytic activity;metal ion binding;nucleotide binding
High	D3ZPP2	ADP-ribosylation factor-like GTPase 8A OS=Rattus norvegicus OX=10116 GN=Arl8a PE=1 SV=1	Arl8a	21.4	7.77	0	4	4	0	24	31	130	2296.32	59	27.4	32.757	cytoplasm;membrane	regulation of biological process;response to stimulus	catalytic activity;nucleotide binding;protein binding;signal transducer activity
High	P40307	Proteasome subunit beta type-2 OS=Rattus norvegicus OX=10116 GN=Psmb2 PE=1 SV=1	Psmb2	22.9	7.44	0	3	3	0	24	23	110	1684.03	59	17.91	32.755	cytoplasm;membrane;nucleus;proteasome	metabolic process;response to stimulus	catalytic activity
High	Q5XFX0	Transgelin-2 OS=Rattus norvegicus OX=10116 GN=Tagln2 PE=1 SV=1	Tagln2	22.4	8.25	0	3	2	0	31	24	171	1748.71	86	24.9	32.646		cell differentiation	protein binding
High	Q9WVB1	Ras-related protein Rab-6A OS=Rattus norvegicus OX=10116 GN=Rab6a PE=1 SV=2	Rab6a	23.6	5.54	0	6	3	2	26	31	137	929.99	54	25.89	32.629	cytosol;Golgi;membrane	metabolic process;regulation of biological process;response to stimulus;transport	catalytic activity;enzyme regulator activity;nucleotide binding;protein binding
High	P52555	Endoplasmic reticulum resident protein 29 OS=Rattus norvegicus OX=10116 GN=Erp29 PE=1 SV=2	Erp29	28.6	6.62	0	5	5	0	34	22	81	2528.79	66	26.54	32.489	cell surface;endoplasmic reticulum;membrane;organelle lumen	metabolic process;regulation of biological process;response to stimulus;transport	protein binding
High	Q04462	Valine--tRNA ligase OS=Rattus norvegicus OX=10116 GN=Vars1 PE=2 SV=2	Vars	140.3	7.61	0	4	4	0	17	3	103	1867.87	37	7.86	32.478	cytoplasm;cytosol;mitochondrion	metabolic process;regulation of biological process	catalytic activity;nucleotide binding
High	P62193	26S proteasome regulatory subunit 4 OS=Rattus norvegicus OX=10116 GN=Psmc1 PE=1 SV=1	Psmc1	49.2	6.21	0	4	3	0	19	13	163	955.99	53	20.64	32.463	cytoplasm;cytosol;membrane;nucleus;proteasome	metabolic process;regulation of biological process;response to stimulus	catalytic activity;nucleotide binding;protein binding;RNA binding
High	A0A0H2UHW7	Limbic system-associated membrane protein OS=Rattus norvegicus OX=10116 GN=Lsamp PE=4 SV=1		34.2	6.64	0	4	4	0	38	17	314	3512.26	80	32.15	32.423	membrane	response to stimulus	protein binding
High	B0BNA5	Coactosin-like protein OS=Rattus norvegicus OX=10116 GN=Cotl1 PE=1 SV=1	Cotl1	15.9	5.4	0	5	5	0	94	44	669	6406.59	126	44.7	32.416	cytoplasm;cytoskeleton;nucleus	defense response;response to stimulus	protein binding
High	A0A0G2K6T9	Protocadherin 1 OS=Rattus norvegicus OX=10116 GN=Pcdh1 PE=1 SV=1		128.7	5.12	0	6	6	0	28	8	119	1848.08	60	17.02	32.375	membrane;nucleus		metal ion binding
High	F1LPG5	Complex I-B15 OS=Rattus norvegicus OX=10116 GN=Ndufb4 PE=1 SV=1	Ndufb4	15.1	9.82	0	3	3	0	17	38	85	418.44	55	20.06	32.37	membrane;mitochondrion	cell organization and biogenesis;metabolic process;response to stimulus	catalytic activity
High	D4AEH3	Proteasome (Prosome, macropain) 26S subunit, non-ATPase, 7 (Predicted) OS=Rattus norvegicus OX=10116 GN=Psmd7 PE=1 SV=1	Psmd7	36.5	6.81	0	3	3	0	27	16	186	2736.52	87	30.98	32.306	membrane;nucleus;proteasome	metabolic process	protein binding
High	G3V624	Coronin OS=Rattus norvegicus OX=10116 GN=Coro1c PE=1 SV=1	Coro1c	53.1	7.08	0	4	4	0	22	11	177	1138.52	55	22.8	32.304	cytoskeleton	cell organization and biogenesis;cellular component movement;regulation of biological process	protein binding
High	Q63345	Myelin-oligodendrocyte glycoprotein OS=Rattus norvegicus OX=10116 GN=Mog PE=1 SV=1	Mog	27.9	8.35	0	6	6	0	41	22	295	3291.33	77	29.11	32.263	cell surface;membrane	response to stimulus
High	F1M853	Ribosome-binding protein 1 OS=Rattus norvegicus OX=10116 GN=Rrbp1 PE=1 SV=3	Rrbp1	157.4	9.07	0	5	5	0	19	3	84	1801.94	37	3.72	32.206	endoplasmic reticulum;membrane;ribosome	cell differentiation;metabolic process;regulation of biological process;transport	catalytic activity;motor activity;protein binding;receptor activity;RNA binding;structural molecule activity
High	F1M949	Cytoskeleton-associated protein 5 OS=Rattus norvegicus OX=10116 GN=Ckap5 PE=1 SV=3	Ckap5	187.8	8.12	0	6	6	0	32	4	187	2325.16	59	20.82	32.151	chromosome;membrane	cell organization and biogenesis	protein binding
High	Q924S5	Lon protease homolog, mitochondrial OS=Rattus norvegicus OX=10116 GN=Lonp1 PE=2 SV=1	Lonp1	105.7	6.6	0	7	7	0	31	8	162	2561.98	59	22.64	32.151	cytosol;membrane;mitochondrion;nucleus;organelle lumen	cell organization and biogenesis;metabolic process;response to stimulus	catalytic activity;DNA binding;nucleotide binding;protein binding;RNA binding
High	Q5U2U2	Crk-like protein OS=Rattus norvegicus OX=10116 GN=Crkl PE=1 SV=1	Crkl; LOC100911248	33.8	6.74	0	4	4	0	18	18	84	1678.59	53	15.12	32.147	cytoplasm	regulation of biological process	protein binding;RNA binding
High	Q08602	Geranylgeranyl transferase type-2 subunit alpha OS=Rattus norvegicus OX=10116 GN=Rabggta PE=1 SV=1	Rabggta	64.9	5.66	0	5	5	0	17	11	44	909.3	52	10.57	32.126		cell organization and biogenesis;metabolic process	catalytic activity;metal ion binding;protein binding
High	D3Z831	Protein NDRG4 OS=Rattus norvegicus OX=10116 GN=Ndrg4 PE=1 SV=1	Ndrg4	42.9	5.87	0	5	1	0	23	21	65	624.67	63	11.49	32.1	cytoplasm;cytosol;membrane;mitochondrion	cellular component movement;regulation of biological process;response to stimulus
High	A0A0G2JWK7	Transgelin OS=Rattus norvegicus OX=10116 GN=Tagln PE=1 SV=1		23.3	8.66	0	5	5	0	24	29	115	1666.29	45	15.5	32.036		cell differentiation	protein binding
High	D3ZAN3	Alpha glucosidase 2 alpha neutral subunit (Predicted) OS=Rattus norvegicus OX=10116 GN=Ganab PE=1 SV=1	Ganab	90.5	6.2	0	5	5	0	19	9	71	1683	51	10.78	31.943	membrane	metabolic process	catalytic activity;RNA binding
High	Q6P799	Serine--tRNA ligase, cytoplasmic OS=Rattus norvegicus OX=10116 GN=Sars1 PE=1 SV=3	Sars	58.6	6.19	0	5	5	0	25	12	92	2008.51	53	11.89	31.937	cytoplasm;cytosol;mitochondrion;nucleus	metabolic process;regulation of biological process	catalytic activity;DNA binding;nucleotide binding;protein binding
High	P51635	Aldo-keto reductase family 1 member A1 OS=Rattus norvegicus OX=10116 GN=Akr1a1 PE=1 SV=2	Akr1a1	36.5	7.31	0	5	5	0	29	18	242	2630.03	63	29.8	31.872	cytosol;membrane	metabolic process	catalytic activity
High	Q66HM7	Lupus La protein homolog OS=Rattus norvegicus OX=10116 GN=Ssb PE=1 SV=1	Ssb	47.8	9.76	0	5	5	0	25	14	163	2666.3	51	24.39	31.84	cytoplasm;nucleus	metabolic process;transport	protein binding;RNA binding
High	G3V8B6	26S proteasome non-ATPase regulatory subunit 1 OS=Rattus norvegicus OX=10116 GN=Psmd1 PE=1 SV=1	Psmd1	105.6	5.39	0	4	4	0	25	6	176	1713.4	59	20.54	31.815	membrane;nucleus;proteasome	metabolic process;regulation of biological process	catalytic activity;enzyme regulator activity
High	A0A0G2JWS2	Nebulette OS=Rattus norvegicus OX=10116 GN=Nebl PE=1 SV=1		108.9	7.34	0	3	3	0	18	3	73	1673.01	38	8.2	31.727		cell organization and biogenesis	protein binding
High	G3V7T6	Splicing factor 3b, subunit 1 OS=Rattus norvegicus OX=10116 GN=Sf3b1 PE=1 SV=1	Sf3b1	145.7	7.09	0	4	4	0	24	4	111	2211.75	65	22.09	31.675	chromosome;nucleus;spliceosomal complex	cell organization and biogenesis;metabolic process;regulation of biological process;response to stimulus	DNA binding;receptor activity;RNA binding;signal transducer activity
High	D3ZZ81	PTPRF-interacting protein alpha 1 OS=Rattus norvegicus OX=10116 GN=Ppfia1 PE=1 SV=1	Ppfia1	134.5	6.27	0	3	1	0	14	3	113	1547.77	38	7.53	31.672	cytoskeleton;cytosol;Golgi;nucleus	cell differentiation;cell organization and biogenesis;cellular component movement;metabolic process;regulation of biological process	catalytic activity;motor activity;protein binding
High	A0A0G2K7J0	Long-chain-fatty-acid--CoA ligase ACSBG1 OS=Rattus norvegicus OX=10116 GN=Acsbg1 PE=1 SV=1	Acsbg1	81.5	6.93	0	3	3	0	35	6	275	3858.16	95	29.76	31.551	cytoplasm;endoplasmic reticulum;Golgi	metabolic process;response to stimulus	catalytic activity;nucleotide binding
High	P55053	Fatty acid-binding protein 5 OS=Rattus norvegicus OX=10116 GN=Fabp5 PE=1 SV=3	Fabp5	15.1	7.18	0	4	4	0	40	35	127	3571.66	74	26.19	31.517	cytoplasm	metabolic process;response to stimulus;transport	transporter activity
High	Q568Z9	Phytanoyl-CoA hydroxylase-interacting protein OS=Rattus norvegicus OX=10116 GN=Phyhip PE=2 SV=1	Phyhip; LOC102551958; NEWGENE_1305790; LOC108348161	37.5	7.01	0	3	2	0	33	10	204	1738.22	68	21.55	31.34			protein binding
High	B0K020	CDGSH iron-sulfur domain-containing protein 1 OS=Rattus norvegicus OX=10116 GN=Cisd1 PE=3 SV=1	Cisd1	12.1	8.84	0	3	3	0	19	34	153	2090.85	45	15.35	31.323	membrane;mitochondrion	regulation of biological process	metal ion binding;protein binding
High	Q4V7D9	Acid sphingomyelinase-like phosphodiesterase OS=Rattus norvegicus OX=10116 GN=Smpdl3b PE=2 SV=1	Smpdl3b	51.6	5.88	0	5	5	0	23	13	101	1060.3	66	18.91	31.312	membrane	metabolic process;regulation of biological process	catalytic activity
High	A0A0G2KAV8	Regulating synaptic membrane exocytosis protein 1 OS=Rattus norvegicus OX=10116 GN=Rims1 PE=1 SV=1		161.2	9.64	0	3	3	0	20	4	212	229.64	63	21	31.292	membrane	transport	metal ion binding;protein binding
High	Q9JI66	Electrogenic sodium bicarbonate cotransporter 1 OS=Rattus norvegicus OX=10116 GN=Slc4a4 PE=1 SV=1	Slc4a4	121.3	6.86	0	7	6	1	45	7	66	2080.94	77	18.61	31.249	membrane	cellular homeostasis;transport	protein binding;transporter activity
High	Q64560	Tripeptidyl-peptidase 2 OS=Rattus norvegicus OX=10116 GN=Tpp2 PE=2 SV=3	Tpp2	138.2	6.38	0	9	9	0	36	7	68	1835.87	53	14.55	31.206	cytoplasm;cytosol;nucleus	metabolic process	catalytic activity;protein binding
High	Q6PDU7	ATP synthase subunit g, mitochondrial OS=Rattus norvegicus OX=10116 GN=Atp5mg PE=1 SV=2	Atp5l	11.4	9.58	0	2	2	0	39	27	175	2871.87	79	27.7	31.182	membrane;mitochondrion	metabolic process;transport	catalytic activity;transporter activity
High	Q8K4Y5	Leucine-rich glioma-inactivated protein 1 OS=Rattus norvegicus OX=10116 GN=Lgi1 PE=1 SV=1	Lgi1	63.7	8.02	0	6	6	0	37	12	92	2514.81	64	23.64	31.116	extracellular	cell organization and biogenesis;cellular component movement;regulation of biological process	protein binding
High	Q99MZ8	LIM and SH3 domain protein 1 OS=Rattus norvegicus OX=10116 GN=Lasp1 PE=1 SV=1	Lasp1	30	7.05	0	5	5	0	40	19	215	4594.1	63	18.91	31.019	cytoplasm;cytoskeleton	transport	metal ion binding;protein binding;transporter activity
High	A0A0G2K0Q2	Kinesin heavy chain isoform 5A OS=Rattus norvegicus OX=10116 GN=Kif5a PE=1 SV=1		116.9	5.9	0	4	1	0	20	5	142	1494.58	50	16.34	30.96	cytoplasm;membrane	cellular component movement;metabolic process;transport	catalytic activity;motor activity;nucleotide binding;protein binding
High	P62168	Neuronal calcium sensor 1 OS=Rattus norvegicus OX=10116 GN=Ncs1 PE=1 SV=2	Ncs1	21.9	4.83	0	6	6	0	38	32	136	1581.18	64	18.87	30.948	cytoplasm;cytosol;Golgi;membrane	regulation of biological process;response to stimulus;transport	enzyme regulator activity;metal ion binding;protein binding;transporter activity
High	P23978	Sodium- and chloride-dependent GABA transporter 1 OS=Rattus norvegicus OX=10116 GN=Slc6a1 PE=1 SV=1	Slc6a1	67	7.96	0	4	4	0	16	12	44	787.37	59	9.31	30.93	cell surface;membrane	cell organization and biogenesis;regulation of biological process;response to stimulus;transport	metal ion binding;protein binding;transporter activity
High	D4A9D6	RNA helicase OS=Rattus norvegicus OX=10116 GN=Dhx9 PE=1 SV=1	Dhx9	131.6	6.35	0	4	4	0	23	4	92	1387.38	50	18.36	30.854	cytoplasm;cytoskeleton;membrane;nucleus;ribosome	cell death;cell differentiation;cell organization and biogenesis;metabolic process;regulation of biological process;response to stimulus	catalytic activity;DNA binding;nucleotide binding;protein binding;RNA binding
High	Q5XIG8	Serine-threonine kinase receptor-associated protein OS=Rattus norvegicus OX=10116 GN=Strap PE=1 SV=1	Strap	38.4	5.12	0	5	5	0	20	19	75	1444.8	40	16.47	30.842	cytoplasm;cytosol;nucleus	cell organization and biogenesis;metabolic process;regulation of biological process	protein binding;RNA binding
High	P35053	Glypican-1 OS=Rattus norvegicus OX=10116 GN=Gpc1 PE=1 SV=1	Gpc1	61.7	7.21	0	3	3	0	16	10	89	1678.05	50	17.66	30.81	cytosol;endosome;extracellular;membrane	cell differentiation;metabolic process;regulation of biological process	metal ion binding;protein binding
High	Q5RJR8	Leucine-rich repeat-containing protein 59 OS=Rattus norvegicus OX=10116 GN=Lrrc59 PE=1 SV=1	Lrrc59	34.8	9.52	0	4	4	0	23	17	162	1569.03	51	18.33	30.768	endoplasmic reticulum;membrane;nucleus		protein binding;RNA binding
High	A0A0U1RRS7	Mitogen-activated protein kinase OS=Rattus norvegicus OX=10116 GN=Mapk10 PE=3 SV=1		48	7.69	0	4	4	0	28	14	194	2088.21	57	23.28	30.646		metabolic process;regulation of biological process;response to stimulus	catalytic activity;nucleotide binding;signal transducer activity
High	O35264	Platelet-activating factor acetylhydrolase IB subunit beta OS=Rattus norvegicus OX=10116 GN=Pafah1b2 PE=1 SV=1	Pafah1b2	25.6	5.92	0	3	3	0	32	22	299	2080.58	73	22.13	30.62	cytoplasm;cytosol;membrane	metabolic process;regulation of biological process	catalytic activity;protein binding
High	G3V7P8	N-myc downstream regulated gene 4, isoform CRA_c OS=Rattus norvegicus OX=10116 GN=Ndrg4 PE=1 SV=1	Ndrg4	38.4	6.32	0	6	2	3	22	24	27	624.67	60	9.71	30.615	cytoplasm;cytosol;membrane;mitochondrion	cellular component movement;regulation of biological process;response to stimulus
High	B2RZD6	NDUFA4, mitochondrial complex-associated OS=Rattus norvegicus OX=10116 GN=Ndufa4 PE=1 SV=1	Ndufa4	9.3	9.52	0	5	5	0	54	41	243	3218.49	74	32.33	30.599	membrane;mitochondrion	metabolic process;transport	catalytic activity;protein binding;transporter activity
High	O08873	MAP kinase-activating death domain protein OS=Rattus norvegicus OX=10116 GN=Madd PE=1 SV=1	Madd	177.9	6.04	0	8	8	0	38	8	137	2150.17	62	14.45	30.598	cytoplasm;cytosol;membrane;nucleus	cell death;regulation of biological process	protein binding
High	Q3KRD5	Mitochondrial import receptor subunit TOM34 OS=Rattus norvegicus OX=10116 GN=Tomm34 PE=1 SV=1	Tomm34	34.4	9.13	0	5	5	0	28	20	215	2122.29	53	22.5	30.59	cytoplasm;cytosol;membrane;mitochondrion;nucleus	transport	protein binding
High	B5DFN2	S-adenosylhomocysteine hydrolase-like protein 1 OS=Rattus norvegicus OX=10116 GN=Ahcyl1 PE=1 SV=2	Ahcyl1	53.7	7.44	0	7	1	0	38	14	124	3084.97	70	20.71	30.574	cytoplasm;cytosol;endoplasmic reticulum;membrane	metabolic process;regulation of biological process;response to stimulus;transport	catalytic activity;nucleotide binding;protein binding;RNA binding
High	A0A0G2JTW1	Ras-related protein Rap-2 OS=Rattus norvegicus OX=10116 GN=Rap2a PE=3 SV=1		20.6	4.82	0	4	2	0	24	27	142	1683.58	57	15.36	30.417	cytosol;endosome;membrane	cell organization and biogenesis;regulation of biological process;response to stimulus	catalytic activity;metal ion binding;nucleotide binding
High	P70627	Glutamate carboxypeptidase 2 OS=Rattus norvegicus OX=10116 GN=Folh1 PE=1 SV=1	Folh1	84.5	7.49	0	2	2	0	9	5	153		67	10.79	30.401	cell surface;membrane	metabolic process;regulation of biological process	catalytic activity;metal ion binding
High	M0RB22	Protein-tyrosine-phosphatase OS=Rattus norvegicus OX=10116 GN=Ptprd PE=1 SV=2		217.1	6.54	0	5	2	0	20	3	84	1533.83	50	14.53	30.15	membrane	cell differentiation;cell organization and biogenesis;metabolic process;regulation of biological process	catalytic activity;protein binding
High	P62839	Ubiquitin-conjugating enzyme E2 D2 OS=Rattus norvegicus OX=10116 GN=Ube2d2 PE=1 SV=1	Ube2d2	16.7	7.83	0	2	1	1	16	21	181	192.63	65	16.7	30.149		metabolic process	catalytic activity;nucleotide binding
High	Q9JLA3	UDP-glucose:glycoprotein glucosyltransferase 1 OS=Rattus norvegicus OX=10116 GN=Uggt1 PE=1 SV=2	Uggt1	176.3	5.66	0	5	5	0	20	4	49	982.28	46	15.01	30.025	endoplasmic reticulum;organelle lumen	metabolic process;regulation of biological process;response to stimulus	catalytic activity;protein binding
High	P31977	Ezrin OS=Rattus norvegicus OX=10116 GN=Ezr PE=1 SV=3	Ezr	69.3	6.1	0	7	3	2	42	12	136	2150.56	64	26.64	30.017	cytoplasm;cytoskeleton;cytosol;endosome;membrane	cell differentiation;cell organization and biogenesis;metabolic process;regulation of biological process;response to stimulus;transport	protein binding;RNA binding;structural molecule activity
High	P27881	Hexokinase-2 OS=Rattus norvegicus OX=10116 GN=Hk2 PE=1 SV=1	Hk2	102.5	6.1	0	5	1	0	59	6	327	4039.43	100	27.43	29.953	cytosol;membrane;mitochondrion	cell organization and biogenesis;cellular homeostasis;metabolic process;regulation of biological process;response to stimulus;transport	catalytic activity;nucleotide binding
High	A0A0G2K739	Ubiquitin-conjugating enzyme E2 D3 OS=Rattus norvegicus OX=10116 GN=Ube2d3 PE=1 SV=1		16.6	6.76	0	2	1	0	19	21	177	397.36	69	18.48	29.897			nucleotide binding
High	P28037	Cytosolic 10-formyltetrahydrofolate dehydrogenase OS=Rattus norvegicus OX=10116 GN=Aldh1l1 PE=1 SV=3	Aldh1l1	98.8	5.91	0	3	3	0	20	5	103	1319.5	44	15.15	29.805	cytoplasm;cytosol;mitochondrion	metabolic process	catalytic activity;protein binding
High	B0BN47	Glutathione S-transferase OS=Rattus norvegicus OX=10116 GN=Gstm6 PE=1 SV=1	Gstm6	25.6	6.42	0	3	1	0	54	17	497	4797.98	92	33.03	29.746		metabolic process	catalytic activity;protein binding
High	D4A144	Adhesion G protein-coupled receptor L1 OS=Rattus norvegicus OX=10116 GN=Adgrl1 PE=1 SV=1		166	6.6	0	1	1	0	8	1	29	1011.73	34	10.04	29.744	membrane	regulation of biological process;response to stimulus	protein binding;receptor activity;signal transducer activity
High	Q499Q4	Phosphoglucomutase-1 OS=Rattus norvegicus OX=10116 GN=Pgm1 PE=1 SV=2	Pgm1	61.4	6.57	0	8	8	0	53	14	163	2753.19	72	33.76	29.735	cytoplasm;cytoskeleton;cytosol	cellular homeostasis;metabolic process;response to stimulus	catalytic activity;metal ion binding
High	D3ZF26	Tankyrase 1-binding protein 1 OS=Rattus norvegicus OX=10116 GN=Tnks1bp1 PE=1 SV=1	Tnks1bp1	179.9	4.79	0	3	3	0	20	3	182	1914.39	54	18.73	29.525	cytoplasm;nucleus	metabolic process;regulation of biological process;response to stimulus	protein binding
High	P97852	Peroxisomal multifunctional enzyme type 2 OS=Rattus norvegicus OX=10116 GN=Hsd17b4 PE=1 SV=3	Hsd17b4	79.4	8.57	0	5	5	0	19	9	93	1653.18	29	11.41	29.418	membrane;mitochondrion	cell differentiation;metabolic process;response to stimulus	catalytic activity;protein binding
High	Q8K4K5	Lethal(2) giant larvae protein homolog 1 OS=Rattus norvegicus OX=10116 GN=Llgl1 PE=1 SV=1	Llgl1	112.4	6.6	0	3	3	0	19	4	73	1326.7	40	11.42	29.404	cytoplasm;cytoskeleton;endosome;Golgi;membrane	cell organization and biogenesis;regulation of biological process;transport	enzyme regulator activity;protein binding
High	Q91XU8	Phosphatidate cytidylyltransferase 2 OS=Rattus norvegicus OX=10116 GN=Cds2 PE=1 SV=1	Cds2	51.3	7.05	0	3	3	0	19	12	100	1325.5	53	12.32	29.316	endoplasmic reticulum;membrane;mitochondrion	metabolic process	catalytic activity
High	Q6JE36	Protein NDRG1 OS=Rattus norvegicus OX=10116 GN=Ndrg1 PE=1 SV=1	Ndrg1	42.9	6.19	0	3	3	0	12	12	35	1003.28	36	6.56	29.198	cytoplasm;cytoskeleton;cytosol;membrane;nucleus	cell organization and biogenesis;regulation of biological process;response to stimulus	protein binding
High	Q6IRE4	Tumor susceptibility gene 101 protein OS=Rattus norvegicus OX=10116 GN=Tsg101 PE=1 SV=1	Tsg101	44.1	6.71	0	3	3	0	20	10	117	1704.47	53	13.63	29.193	cytoplasm;cytoskeleton;cytosol;endosome;membrane;nucleus	cell differentiation;cell division;cell organization and biogenesis;metabolic process;regulation of biological process;transport	protein binding
High	Q6Q7Y5	Guanine nucleotide-binding protein subunit alpha-13 OS=Rattus norvegicus OX=10116 GN=Gna13 PE=1 SV=1	Gna13	44	8.21	0	3	1	0	28	10	304	2173.72	41	13.36	29.177	cytoplasm;cytosol;membrane;nucleus	cell differentiation;cellular homeostasis;regulation of biological process;response to stimulus	catalytic activity;metal ion binding;nucleotide binding;protein binding;signal transducer activity
High	Q6QI86	Immediate early response 3-interacting protein 1 OS=Rattus norvegicus OX=10116 GN=Hdhd2 PE=1 SV=1	Hdhd2	42.4	7.34	0	2	2	0	6	11	49	426.68	27	3.18	29.115	membrane	metabolic process;regulation of biological process	catalytic activity;metal ion binding;protein binding
High	Q641Y8	ATP-dependent RNA helicase DDX1 OS=Rattus norvegicus OX=10116 GN=Ddx1 PE=1 SV=1	Ddx1	82.4	7.23	0	5	5	0	25	9	116	1957.94	48	20.78	29.105	cytoplasm;cytosol;membrane;nucleus	development;metabolic process;regulation of biological process;response to stimulus	catalytic activity;DNA binding;nucleotide binding;protein binding;RNA binding
High	A1A5L1	Bleomycin hydrolase OS=Rattus norvegicus OX=10116 GN=Blmh PE=1 SV=1	Blmh	52.4	6.38	0	3	3	0	9	14	59	268.21	36	7.35	29.047	cytoplasm;nucleus	metabolic process;response to stimulus	catalytic activity;protein binding
High	B5DEL8	Complex I-15 kDa OS=Rattus norvegicus OX=10116 GN=Ndufs5 PE=1 SV=1	LOC100363268; Ndufs5	12.7	8.92	0	5	5	0	30	45	104	1859.62	55	16.79	29.013	mitochondrion	cell organization and biogenesis
High	Q66HF3	Electron transfer flavoprotein-ubiquinone oxidoreductase OS=Rattus norvegicus OX=10116 GN=Etfdh PE=1 SV=1	Etfdh	68.1	7.56	0	6	6	0	31	12	49	1853.96	53	15.3	28.98	membrane;mitochondrion	metabolic process;response to stimulus	catalytic activity;metal ion binding;nucleotide binding
High	D4A9D8	Oxysterol-binding protein OS=Rattus norvegicus OX=10116 GN=Osbp PE=1 SV=2	Osbp	77.8	6.83	0	4	4	0	17	7	43	1547.62	37	6.77	28.954	cytoplasm;cytosol;Golgi;membrane;nucleus	regulation of biological process;transport	protein binding;transporter activity
High	P62744	AP-2 complex subunit sigma OS=Rattus norvegicus OX=10116 GN=Ap2s1 PE=1 SV=1	Ap2s1	17	6.18	0	4	4	0	47	30	280	3031.04	97	35.84	28.913	Golgi;membrane	transport	transporter activity
High	D3ZBL5	Phosphatidylinositol-3,4-bisphosphate 4-phosphatase OS=Rattus norvegicus OX=10116 GN=Inpp4a PE=1 SV=3		105.5	6.98	0	6	6	0	22	7	85	1551.71	50	13.23	28.883			protein binding
High	Q5XIE0	Acidic leucine-rich nuclear phosphoprotein 32 family member E OS=Rattus norvegicus OX=10116 GN=Anp32e PE=2 SV=1	Anp32e	29.4	3.89	0	2	2	0	17	12	82	1643.16	33	8.73	28.861	cytoplasm;nucleus	cell organization and biogenesis;regulation of biological process;transport	enzyme regulator activity;protein binding
High	Q6Q629	Inactive dipeptidyl peptidase 10 OS=Rattus norvegicus OX=10116 GN=Dpp10 PE=1 SV=1	Dpp10	90.8	6.7	0	3	3	0	14	4	118	1400.19	35	13.08	28.844	membrane	cell organization and biogenesis;metabolic process;regulation of biological process	catalytic activity;protein binding
High	Q63041	Alpha-1-macroglobulin OS=Rattus norvegicus OX=10116 GN=A1m PE=1 SV=1	Pzp	167	6.9	0	7	7	0	27	5	108	1905.89	52	17.41	28.813	extracellular	regulation of biological process	enzyme regulator activity;protein binding
High	F1M4A4	Kinesin-like protein KIF1A OS=Rattus norvegicus OX=10116 GN=Kif1a PE=1 SV=3	Kif1a	192.8	6.2	0	5	5	0	19	3	173	1962.22	42	16.28	28.776	cytosol	cellular component movement;transport	catalytic activity;motor activity;nucleotide binding;protein binding
High	A0A0G2K3V4	O-GlcNAc transferase subunit p110 OS=Rattus norvegicus OX=10116 GN=Ogt PE=1 SV=1	Ogt	116.9	6.7	0	3	3	0	13	6	114	553.65	49	14.62	28.725	cytoplasm;cytosol;membrane;mitochondrion;nucleus	cell death;cell organization and biogenesis;cellular homeostasis;metabolic process;regulation of biological process;response to stimulus	catalytic activity;protein binding
High	Q566C7	Diphosphoinositol polyphosphate phosphohydrolase 1 OS=Rattus norvegicus OX=10116 GN=Nudt3 PE=1 SV=1	Nudt3	19.1	6.34	0	3	3	0	12	21	58	1073.95	35	10.93	28.59	cytoplasm;cytosol;nucleus	metabolic process	catalytic activity;metal ion binding
High	D3ZU13	Eukaryotic translation initiation factor 4 gamma, 1 OS=Rattus norvegicus OX=10116 GN=Eif4g1 PE=1 SV=1	Eif4g1	175.6	5.38	0	5	4	1	23	4	27	1212.68	45	9.14	28.508	cytoplasm;membrane;nucleus	cell organization and biogenesis;defense response;metabolic process;regulation of biological process;response to stimulus	nucleotide binding;protein binding;RNA binding
High	A0A0G2JSV3	Ribose-phosphate diphosphokinase OS=Rattus norvegicus OX=10116 GN=LOC314140 PE=1 SV=1	LOC314140	34.8	6.98	0	4	4	0	28	17	114	1783.2	58	19.47	28.423		metabolic process	catalytic activity;metal ion binding;nucleotide binding;protein binding
High	D4A6X4	Acylphosphatase OS=Rattus norvegicus OX=10116 GN=Acyp1 PE=1 SV=1	Acyp1	11.3	9.31	0	4	4	0	14	45	156	1017.01	32	6.09	28.245			catalytic activity
High	Q99JE4	Ras-specific guanine nucleotide-releasing factor 2 OS=Rattus norvegicus OX=10116 GN=Rasgrf2 PE=1 SV=1	Rasgrf2	135.7	7.85	0	4	4	0	24	4	180	2083.33	56	18.65	28.229	cytoplasm;endoplasmic reticulum;membrane	regulation of biological process;response to stimulus	protein binding
High	P07171	Calbindin OS=Rattus norvegicus OX=10116 GN=Calb1 PE=1 SV=2	Calb1	30	4.83	0	3	2	0	32	18	283	1987.55	82	32.04	28.208	cytoplasm;cytosol;nucleus	cellular homeostasis;metabolic process;regulation of biological process;response to stimulus	metal ion binding
High	Q6QIX3	Zinc transporter 3 OS=Rattus norvegicus OX=10116 GN=Slc30a3 PE=1 SV=1	Slc30a3	41.9	7.3	0	4	4	0	21	12	111	1369.3	55	10.83	28.205	cytoplasm;endosome;membrane;vacuole	regulation of biological process;response to stimulus;transport	transporter activity
High	G3V881	Leucine rich repeat neuronal 6A, isoform CRA_a OS=Rattus norvegicus OX=10116 GN=Lingo1 PE=1 SV=1	Lingo1	69.8	8.31	0	3	3	0	14	7	81	1336.99	47	4.65	28.156	membrane	cell organization and biogenesis;regulation of biological process;response to stimulus	protein binding
High	Q4KLF8	Actin-related protein 2/3 complex subunit 5 OS=Rattus norvegicus OX=10116 GN=Arpc5 PE=1 SV=3	Arpc5	16.3	5.67	0	4	4	0	21	48	78	1357.33	39	12.75	28.133	cytoplasm;cytoskeleton;endosome	cell organization and biogenesis;cellular component movement;regulation of biological process	protein binding;structural molecule activity
High	Q8CGU4	Arf-GAP with GTPase, ANK repeat and PH domain-containing protein 2 OS=Rattus norvegicus OX=10116 GN=Agap2 PE=1 SV=1	Agap2	124.4	9.86	0	3	3	0	12	3	57	1014.32	35	10.44	28.13	cytoplasm;cytosol;membrane;mitochondrion;nucleus	cellular component movement;regulation of biological process;response to stimulus	catalytic activity;enzyme regulator activity;metal ion binding;nucleotide binding;protein binding
High	B0BNL2	Peptidyl-prolyl cis-trans isomerase OS=Rattus norvegicus OX=10116 GN=Pin1 PE=1 SV=1	Pin1	18.3	8.82	0	4	4	0	16	42	89	1088.09	55	11.55	28.121	cytoplasm;cytosol;mitochondrion;nucleus	cell differentiation;cell organization and biogenesis;metabolic process;regulation of biological process	catalytic activity;motor activity;protein binding
High	Q6AYU5	Poly(rC)-binding protein 2 OS=Rattus norvegicus OX=10116 GN=Pcbp2 PE=1 SV=1	Pcbp2	38.6	6.79	0	4	3	1	30	13	228	2135.4	56	19.66	28.092	cytoplasm;cytosol;membrane;nucleus	metabolic process;regulation of biological process	DNA binding;protein binding;RNA binding
High	A0A0G2JTA1	Serine/threonine-protein phosphatase 2A 56 kDa regulatory subunit OS=Rattus norvegicus OX=10116 GN=Ppp2r5e PE=1 SV=1	Ppp2r5e	54.7	6.95	0	2	2	0	25	6	141	2546.99	65	24.7	28.065	cytosol	regulation of biological process;response to stimulus	enzyme regulator activity
High	Q60587	Trifunctional enzyme subunit beta, mitochondrial OS=Rattus norvegicus OX=10116 GN=Hadhb PE=1 SV=1	Hadhb	51.4	9.47	0	6	6	0	40	12	88	1551.64	67	20.9	28.063	endoplasmic reticulum;membrane;mitochondrion	metabolic process	catalytic activity;nucleotide binding;protein binding;RNA binding
High	G3V6L8	RCG61894, isoform CRA_a OS=Rattus norvegicus OX=10116 GN=Strn PE=1 SV=1		86.1	5.21	0	3	3	0	18	6	159	1017.63	43	19.96	27.977		regulation of biological process;response to stimulus	protein binding
High	P21670	Proteasome subunit alpha type-4 OS=Rattus norvegicus OX=10116 GN=Psma4 PE=1 SV=1	Psma4	29.5	7.72	0	2	2	0	16	12	165	263.76	57	19.37	27.97	cytoplasm;cytosol;nucleus;proteasome	metabolic process	catalytic activity
High	F1M471	EPM2A-interacting protein 1 OS=Rattus norvegicus OX=10116 GN=Epm2aip1 PE=1 SV=3	Epm2aip1	70.1	5.8	0	3	3	0	12	6	17	409.88	39	9.05	27.961	cytoplasm;nucleus	regulation of biological process;response to stimulus	DNA binding;protein binding
High	A0A0G2K0P8	CDW92 antigen, isoform CRA_b OS=Rattus norvegicus OX=10116 GN=Slc44a1 PE=1 SV=1	Slc44a1	73	8.6	0	4	4	0	28	7	181	1990.98	64	18.09	27.937	membrane;mitochondrion	transport	transporter activity
High	P11167	Solute carrier family 2, facilitated glucose transporter member 1 OS=Rattus norvegicus OX=10116 GN=Slc2a1 PE=1 SV=1	Slc2a1	53.9	8.72	0	3	3	0	27	5	122	1767.67	53	15.91	27.911	cytoplasm;cytoskeleton;cytosol;membrane;nucleus	cell communication;cell organization and biogenesis;response to stimulus;transport	protein binding;transporter activity
High	Q6P6T6	Cathepsin D OS=Rattus norvegicus OX=10116 GN=Ctsd PE=1 SV=1	Ctsd	44.6	7.09	0	5	5	0	31	14	106	1910.88	47	21.07	27.803	extracellular;membrane;mitochondrion;vacuole	cell organization and biogenesis;metabolic process;response to stimulus	catalytic activity
High	Q63598	Plastin-3 OS=Rattus norvegicus OX=10116 GN=Pls3 PE=1 SV=2	Pls3	70.6	5.48	0	5	3	0	26	11	108	1883.25	59	13.4	27.796	cytoplasm;cytosol;membrane	cell differentiation;cell organization and biogenesis	metal ion binding;protein binding
High	Q7TT49	Serine/threonine-protein kinase MRCK beta OS=Rattus norvegicus OX=10116 GN=Cdc42bpb PE=1 SV=1	Cdc42bpb	194.8	6.46	0	3	2	1	11	3	98	706.57	32	11.37	27.787	cytoplasm;cytoskeleton;extracellular;Golgi;membrane;nucleus	cell organization and biogenesis;cellular component movement;metabolic process;regulation of biological process;response to stimulus;transport	catalytic activity;metal ion binding;motor activity;nucleotide binding;protein binding;structural molecule activity
High	B1WC34	Glucosidase 2 subunit beta OS=Rattus norvegicus OX=10116 GN=Prkcsh PE=1 SV=1	Prkcsh	59.2	4.48	0	6	6	0	29	10	65	2052.52	56	13.9	27.668	endoplasmic reticulum;membrane	cell organization and biogenesis;metabolic process;regulation of biological process	catalytic activity;metal ion binding;protein binding;RNA binding
High	Q6TXF3	Acyl-CoA-binding protein OS=Rattus norvegicus OX=10116 GN=Dbi PE=1 SV=1	Dbi	66.4	8.72	0	1	1	0	25	3	162	2463.78	41	19.81	27.652	cytoplasm;endoplasmic reticulum;Golgi;membrane;mitochondrion;nucleus	cell communication;cell proliferation;defense response;metabolic process;regulation of biological process;response to stimulus;transport	protein binding
High	Q07936	Annexin A2 OS=Rattus norvegicus OX=10116 GN=Anxa2 PE=1 SV=2	Anxa2	38.7	7.69	0	3	3	0	19	12	115	1754.3	49	20.57	27.632	cell surface;cytoplasm;cytosol;endosome;extracellular;membrane;nucleus	cell organization and biogenesis;metabolic process;regulation of biological process;response to stimulus;transport	enzyme regulator activity;metal ion binding;protein binding;RNA binding
High	P19492	Glutamate receptor 3 OS=Rattus norvegicus OX=10116 GN=Gria3 PE=1 SV=1	Gria3	100.3	8.19	0	7	1	0	39	8	100	2433.27	61	19.44	27.629	membrane	regulation of biological process;response to stimulus;transport	protein binding;receptor activity;signal transducer activity;transporter activity
High	D3ZJR1	Epidermal growth factor receptor pathway substrate 15-like 1 OS=Rattus norvegicus OX=10116 GN=Eps15l1 PE=1 SV=3	Eps15l1	99.4	5.02	0	4	4	0	12	7	37	219.67	48	5.68	27.538	cytoplasm;cytoskeleton;Golgi;membrane	cell differentiation;cell organization and biogenesis;cellular component movement;metabolic process;regulation of biological process;transport	catalytic activity;metal ion binding;motor activity;nucleotide binding;protein binding;structural molecule activity;transporter activity
High	Q9QX69	Glutathione S-transferase LANCL1 OS=Rattus norvegicus OX=10116 GN=Lancl1 PE=1 SV=2	Lancl1	45.2	7.65	0	3	3	0	15	13	79	1110.82	38	15.23	27.479	cytoplasm;membrane	regulation of biological process;response to stimulus	metal ion binding;protein binding
High	A0A0G2K737	Thioredoxin-like protein 1 OS=Rattus norvegicus OX=10116 GN=Txnl1 PE=1 SV=1	Txnl1	32.7	5.07	0	4	4	0	14	24	48	237.42	50	11.08	27.462	cytoplasm;cytosol;nucleus;proteasome	cellular homeostasis;metabolic process;regulation of biological process;response to stimulus	antioxidant activity;catalytic activity
High	F1LN92	AFG3-like matrix AAA peptidase subunit 2 OS=Rattus norvegicus OX=10116 GN=Afg3l2 PE=1 SV=1	Afg3l2	89.3	8.6	0	5	4	0	30	5	174	1335.69	58	16.99	27.455	membrane;mitochondrion	cell organization and biogenesis;cellular homeostasis;metabolic process;regulation of biological process;response to stimulus;transport	catalytic activity;metal ion binding;nucleotide binding
High	A0A0G2JYW3	Clathrin light chain OS=Rattus norvegicus OX=10116 GN=Clta PE=1 SV=1	Clta	25.6	4.48	0	5	4	1	27	17	78	2053.91	59	17.57	27.439	membrane	cell division;cell organization and biogenesis;transport	protein binding;structural molecule activity
High	P62250	40S ribosomal protein S16 OS=Rattus norvegicus OX=10116 GN=Rps16 PE=1 SV=2	Rps16	16.4	10.21	0	3	3	0	28	20	185	2472.16	52	19.69	27.42	membrane;ribosome	metabolic process	RNA binding;structural molecule activity
High	A0A0G2JZ83	ArfGAP with GTPase domain, ankyrin repeat and PH domain 3 OS=Rattus norvegicus OX=10116 GN=Agap3 PE=3 SV=1	Agap3	87.1	7.31	0	4	4	0	14	7	63	928.41	39	9.52	27.397	cytoplasm;membrane;nucleus	metabolic process;regulation of biological process;response to stimulus;transport	catalytic activity;enzyme regulator activity;metal ion binding;nucleotide binding;protein binding
High	P63095	Guanine nucleotide-binding protein G(s) subunit alpha isoforms short OS=Rattus norvegicus OX=10116 GN=Gnas PE=1 SV=1	Gnas	45.6	5.96	0	3	2	0	20	10	23	2174.16	68	11.96	27.385	cytoplasm;cytosol;endosome;extracellular;Golgi;membrane;nucleus	metabolic process;regulation of biological process;response to stimulus	catalytic activity;metal ion binding;nucleotide binding;protein binding;signal transducer activity
High	Q9Z2G8	Nucleosome assembly protein 1-like 1 OS=Rattus norvegicus OX=10116 GN=Nap1l1 PE=1 SV=1	Nap1l1	45.3	4.5	0	5	4	0	30	17	162	1897.49	50	22.54	27.311	cytoplasm;membrane;nucleus	cell organization and biogenesis;cell proliferation;response to stimulus	protein binding;RNA binding
High	D3ZZR9	Peptidylprolyl isomerase OS=Rattus norvegicus OX=10116 GN=Fkbp2 PE=1 SV=1	Fkbp2	15.4	8.88	0	3	3	0	15	19	97	1424.3	40	6.27	27.281	cytoplasm	metabolic process	catalytic activity
High	Q5RJR9	Collagen-binding protein OS=Rattus norvegicus OX=10116 GN=Serpinh1 PE=1 SV=1	Serpinh1	46.5	8.82	0	4	4	0	24	10	56	1802.29	62	21.49	27.246	cytoplasm;endoplasmic reticulum;membrane;organelle lumen	cell organization and biogenesis;metabolic process;regulation of biological process	enzyme regulator activity;protein binding;RNA binding
High	A0A0G2JVM0	Multifunctional fusion protein OS=Rattus norvegicus OX=10116 GN=Aldh4a1 PE=1 SV=1		61.8	7.91	0	2	2	0	11	5	73	1387.76	42	9.81	27.224		metabolic process	catalytic activity
High	B0BN30	Mitochondrial carrier 1 OS=Rattus norvegicus OX=10116 GN=Mtch1 PE=1 SV=1	Mtch1	41.6	9.32	0	5	5	0	25	16	143	1440.37	52	15.53	27.203	membrane;mitochondrion	metabolic process;regulation of biological process;transport
High	D3ZAA9	MAGUK p55 subfamily member 2 OS=Rattus norvegicus OX=10116 GN=Mpp2 PE=1 SV=2	Mpp2	61.5	6.44	0	5	5	0	25	10	71	1581.2	45	18.61	27.195	cytoplasm;cytoskeleton;membrane	cell organization and biogenesis;regulation of biological process	protein binding
High	F1LVR4	Calcium/calmodulin-dependent protein kinase ID OS=Rattus norvegicus OX=10116 GN=Camk1d PE=3 SV=2		42.7	7.17	0	5	3	2	29	14	156	2100.23	51	16.78	27.169	cytoplasm;nucleus	metabolic process;regulation of biological process;response to stimulus	catalytic activity;nucleotide binding;protein binding
High	Q5I0G4	Glycine--tRNA ligase OS=Rattus norvegicus OX=10116 GN=Gars1 PE=1 SV=2		81.7	6.57	0	5	5	0	19	6	29	1190.03	50	13.87	27.127
High	Q6DGG0	Peptidyl-prolyl cis-trans isomerase D OS=Rattus norvegicus OX=10116 GN=Ppid PE=1 SV=3	Ppid	40.7	7.17	0	7	6	1	37	22	150	2391.73	51	24.16	27.086	cytoplasm;cytosol;mitochondrion;nucleus	cell death;cell organization and biogenesis;metabolic process;regulation of biological process;response to stimulus;transport	catalytic activity;protein binding
High	A0A0G2JXW4	Heterogeneous nuclear ribonucleoprotein C, isoform CRA_a OS=Rattus norvegicus OX=10116 GN=Hnrnpc PE=1 SV=1	LOC100911576; Hnrnpc	34.4	5.05	0	4	4	0	17	15	70	1336.95	27	6.96	27.066	cytoskeleton;cytosol;extracellular;membrane;nucleus;spliceosomal complex	cell differentiation;cell organization and biogenesis;metabolic process;regulation of biological process	DNA binding;enzyme regulator activity;protein binding;RNA binding
High	Q5M9H7	DnaJ (Hsp40) homolog, subfamily A, member 2 OS=Rattus norvegicus OX=10116 GN=Dnaja2 PE=1 SV=1	Dnaja2	45.7	6.48	0	4	4	0	20	16	98	915.4	48	15.8	27.025	cytosol;membrane;nucleus	metabolic process;regulation of biological process;response to stimulus	enzyme regulator activity;metal ion binding;nucleotide binding;protein binding
High	F1LP57	Mitogen-activated protein kinase kinase 4 OS=Rattus norvegicus OX=10116 GN=Map2k4 PE=1 SV=3		42.4	8.02	0	4	4	0	29	13	172	2504.96	55	22.88	26.968	cytosol;nucleus	cell growth;metabolic process;regulation of biological process;response to stimulus	catalytic activity;nucleotide binding;protein binding
High	P37996	ADP-ribosylation factor-like protein 3 OS=Rattus norvegicus OX=10116 GN=Arl3 PE=1 SV=2	Arl3	20.4	7.24	0	4	4	0	17	35	105	594.04	42	13.4	26.949	cytoplasm;cytoskeleton;Golgi;membrane;nucleus	cell division;cell organization and biogenesis;cellular component movement;regulation of biological process;response to stimulus;transport	catalytic activity;metal ion binding;nucleotide binding;protein binding;signal transducer activity
High	Q63564	Synaptic vesicle glycoprotein 2B OS=Rattus norvegicus OX=10116 GN=Sv2b PE=1 SV=1	Sv2b	77.5	5.64	0	6	6	0	53	7	189	3066.85	62	21.43	26.908	membrane	transport	transporter activity
High	A0A0G2K1L0	Tenascin C OS=Rattus norvegicus OX=10116 GN=Tnc PE=1 SV=1	Tnc	221.6	4.92	0	4	4	0	31	3	175	2078.74	63	20.53	26.875	extracellular;membrane	cell communication;cell differentiation;cell organization and biogenesis;regulation of biological process;response to stimulus	protein binding
High	A0A0G2K8V2	Metavinculin OS=Rattus norvegicus OX=10116 GN=Vcl PE=1 SV=1	Vcl	123.5	5.71	0	7	7	0	21	7	72	1106.38	43	11.62	26.86	cytoplasm;cytoskeleton;membrane	cell growth;cell organization and biogenesis;regulation of biological process	protein binding;structural molecule activity
High	I6L9G6	TAR DNA-binding protein 43 OS=Rattus norvegicus OX=10116 GN=Tardbp PE=1 SV=1	Tardbp	32.1	6.99	0	4	4	0	20	20	170	911.67	62	15.95	26.853	cytoplasm;nucleus	cell organization and biogenesis;metabolic process;regulation of biological process;response to stimulus	DNA binding;protein binding;RNA binding
High	Q1JU68	Eukaryotic translation initiation factor 3 subunit A OS=Rattus norvegicus OX=10116 GN=Eif3a PE=2 SV=2	Eif3a	163.1	6.77	0	6	6	0	22	5	79	1380.23	32	17.5	26.807	cytoplasm;cytosol;membrane;nucleus	cell organization and biogenesis;metabolic process;regulation of biological process	protein binding;RNA binding
High	A9UMV9	Complex I-B14.5a OS=Rattus norvegicus OX=10116 GN=Ndufa7 PE=1 SV=1	Ndufa7	12.5	10.48	0	5	5	0	34	43	81	2454.85	68	19.58	26.773	membrane;mitochondrion	metabolic process	catalytic activity
High	P53042	Serine/threonine-protein phosphatase 5 OS=Rattus norvegicus OX=10116 GN=Ppp5c PE=1 SV=1	Ppp5c	56.9	6.2	0	3	3	0	24	8	163	2430.31	70	24.62	26.767	cytoplasm;cytosol;membrane;nucleus	cell organization and biogenesis;metabolic process;regulation of biological process;response to stimulus	catalytic activity;metal ion binding;nucleotide binding;protein binding;RNA binding;signal transducer activity
High	A1L108	Actin-related protein 2/3 complex subunit 5-like protein OS=Rattus norvegicus OX=10116 GN=Arpc5l PE=1 SV=2	Arpc5l; Arpc5l-ps1	17	6.8	0	5	5	0	18	58	23	547.36	57	7.32	26.763	cytoplasm;cytoskeleton	cell organization and biogenesis;cellular component movement;regulation of biological process	protein binding
High	B0BNN3	Carbonic anhydrase 1 OS=Rattus norvegicus OX=10116 GN=Ca1 PE=1 SV=1	Ca1; Car1	28.3	7.42	0	4	4	0	34	18	179	2301.41	68	18.61	26.638	cytoplasm	metabolic process	catalytic activity;metal ion binding
High	Q3S4A4	ADP-ribosylation factor GTPase activating protein 1 heart isoform OS=Rattus norvegicus OX=10116 GN=Arfgap1 PE=1 SV=1	Arfgap1	46.7	5.57	0	2	2	0	8	9	120	924.28	31	11.94	26.628	membrane	regulation of biological process;transport	enzyme regulator activity;metal ion binding;protein binding
High	Q80Z30	Protein phosphatase 1E OS=Rattus norvegicus OX=10116 GN=Ppm1e PE=1 SV=1	Ppm1e	83.4	4.89	0	4	4	0	14	11	23	799.78	32	11.92	26.624	cytoplasm;mitochondrion;nucleus	metabolic process;regulation of biological process;response to stimulus	catalytic activity;metal ion binding;protein binding
High	D4A6C5	Rho GTPase-activating protein 1 OS=Rattus norvegicus OX=10116 GN=Arhgap1 PE=1 SV=1	Arhgap1	50.6	6.54	0	4	4	0	19	12	96	708.93	51	14.44	26.558	cytoplasm;endosome;membrane	regulation of biological process;response to stimulus;transport	enzyme regulator activity;protein binding
High	A0A0G2K677	Spectrin beta chain OS=Rattus norvegicus OX=10116 GN=Sptbn4 PE=1 SV=1	Sptbn4	288.6	6	0	7	3	0	42	2	153	3219.69	72	26.55	26.55	cytoplasm;cytoskeleton;membrane	cell organization and biogenesis;regulation of biological process;response to stimulus	protein binding;structural molecule activity
High	Q4FZT2	Protein phosphatase methylesterase 1 OS=Rattus norvegicus OX=10116 GN=Ppme1 PE=1 SV=2	Ppme1	42.3	5.97	0	5	5	0	24	18	189	2015.17	42	21.73	26.546		metabolic process;regulation of biological process	catalytic activity;enzyme regulator activity;protein binding
High	P11348	Dihydropteridine reductase OS=Rattus norvegicus OX=10116 GN=Qdpr PE=1 SV=1	Qdpr	25.5	7.81	0	3	3	0	17	20	131	1721.98	54	17.56	26.532	cytoplasm;cytosol;mitochondrion	metabolic process;response to stimulus	catalytic activity;nucleotide binding;protein binding
High	Q99MI7	NEDD8-activating enzyme E1 catalytic subunit OS=Rattus norvegicus OX=10116 GN=Uba3 PE=1 SV=1	Uba3	51.7	5.45	0	2	2	0	11	8	64	381.4	53	14.29	26.529	cytoplasm;nucleus	metabolic process;regulation of biological process	catalytic activity;nucleotide binding;protein binding
High	D3ZRI1	Choline-specific glycerophosphodiester phosphodiesterase OS=Rattus norvegicus OX=10116 GN=Enpp6 PE=1 SV=1	Enpp6	42	6.61	0	5	5	0	24	16	155	1649.83	54	16.79	26.446	extracellular;membrane	metabolic process	catalytic activity
High	D3ZC56	Dystonin OS=Rattus norvegicus OX=10116 GN=Dst PE=1 SV=3		846.7	5.34	0	7	5	0	25	1	94	1358.51	42	17.38	26.349	cytoplasm;cytoskeleton;membrane;nucleus	cell organization and biogenesis;cellular component movement;regulation of biological process;response to stimulus;transport	metal ion binding;protein binding
High	P62083	40S ribosomal protein S7 OS=Rattus norvegicus OX=10116 GN=Rps7 PE=1 SV=1	Rps7; LOC100362830	22.1	10.1	0	2	2	0	23	17	148	369.17	86	26.87	26.308	cytoplasm;cytoskeleton;membrane;nucleus;ribosome	cell differentiation;metabolic process;regulation of biological process	protein binding;RNA binding;structural molecule activity
High	Q01205	Dihydrolipoyllysine-residue succinyltransferase component of 2-oxoglutarate dehydrogenase complex, mitochondrial OS=Rattus norvegicus OX=10116 GN=Dlst PE=1 SV=2	Dlst	48.9	8.69	0	6	6	0	27	17	137	1067.08	56	15.44	26.275	membrane;mitochondrion;nucleus	metabolic process	catalytic activity;protein binding
High	A0A0G2K2M2	Mitochondrial fission factor OS=Rattus norvegicus OX=10116 GN=LOC102556337 PE=1 SV=1	Mff; LOC102556337	39.7	8.94	0	3	3	0	10	14	0	608.29	34	9.08	26.272	membrane;mitochondrion	cell organization and biogenesis;regulation of biological process;response to stimulus;transport	protein binding
High	Q6GMM8	Long-chain fatty acid transport protein 1 OS=Rattus norvegicus OX=10116 GN=Slc27a1 PE=1 SV=1	Slc27a1	71.3	8.46	0	5	5	0	41	9	251	2840.37	68	24.65	26.249	endoplasmic reticulum;membrane;mitochondrion	metabolic process;regulation of biological process;response to stimulus;transport	catalytic activity;nucleotide binding;protein binding;transporter activity
High	D3ZWL6	Adenosylhomocysteinase-like 2 OS=Rattus norvegicus OX=10116 GN=Ahcyl2 PE=1 SV=3	Ahcyl2	66.8	7.36	0	7	1	5	33	11	96	2601.62	60	15.39	26.172	cytosol	metabolic process;transport	catalytic activity;nucleotide binding
High	P62271	40S ribosomal protein S18 OS=Rattus norvegicus OX=10116 GN=Rps18 PE=1 SV=3	LOC100360679; Rps18	17.7	10.99	0	6	6	0	26	35	70	1559.85	45	15.26	26.125	cytoplasm;cytosol;membrane;nucleus;ribosome	metabolic process	protein binding;RNA binding;structural molecule activity
High	Q5RJL0	Ermin OS=Rattus norvegicus OX=10116 GN=Ermn PE=1 SV=1	Ermn	32.2	4.7	0	3	3	0	19	24	94	1259.02	40	16.84	26.083	cytoplasm;cytoskeleton	cell organization and biogenesis;regulation of biological process	protein binding
High	Q9WV48	SH3 and multiple ankyrin repeat domains protein 1 OS=Rattus norvegicus OX=10116 GN=Shank1 PE=1 SV=1	Shank1	226.2	8.34	0	4	4	0	22	2	79	1427.4	46	11.78	26.068	cytoplasm;cytosol;membrane;nucleus	cell differentiation;cell organization and biogenesis;regulation of biological process;response to stimulus	DNA binding;protein binding;structural molecule activity
High	D4A2G9	RAN-binding protein 1 OS=Rattus norvegicus OX=10116 GN=Ranbp1 PE=1 SV=1	Ranbp1	23.6	5.22	0	4	4	0	28	25	77	1197.28	81	28.22	25.963	cytoplasm;cytosol;nucleus	cell organization and biogenesis;metabolic process;regulation of biological process;response to stimulus;transport	enzyme regulator activity;protein binding
High	Q63357	Unconventional myosin-Id OS=Rattus norvegicus OX=10116 GN=Myo1d PE=1 SV=3	Myo1d	116	9.41	0	3	3	0	19	4	165	1895.96	53	19.37	25.946	endoplasmic reticulum;membrane	regulation of biological process	catalytic activity;motor activity;nucleotide binding;protein binding
High	F1LQX8	Inositol 1,4,5-trisphosphate receptor type 1 OS=Rattus norvegicus OX=10116 GN=Itpr1 PE=1 SV=3	Itpr1	311	6.15	0	4	4	0	18	2	143	1903.81	39	6.69	25.942	cytoplasm;endoplasmic reticulum;membrane	cellular homeostasis;regulation of biological process;response to stimulus;transport	metal ion binding;protein binding;receptor activity;signal transducer activity;transporter activity
High	P27791	cAMP-dependent protein kinase catalytic subunit alpha OS=Rattus norvegicus OX=10116 GN=Prkaca PE=1 SV=2	Prkaca	40.6	8.65	0	4	1	0	21	10	114	1851.44	39	7.43	25.942	cytoplasm;cytosol;Golgi;membrane;mitochondrion;nucleus	cellular homeostasis;metabolic process;regulation of biological process;response to stimulus	catalytic activity;metal ion binding;nucleotide binding;protein binding
High	Q4QQV4	Histidine--tRNA ligase, cytoplasmic OS=Rattus norvegicus OX=10116 GN=Hars PE=1 SV=1	Hars	57.3	6.11	0	7	7	0	32	15	85	1683.35	48	11.94	25.826	cytoplasm;cytosol;mitochondrion	cell organization and biogenesis;metabolic process	catalytic activity;nucleotide binding;protein binding
High	D3ZP47	14 kDa phosphohistidine phosphatase OS=Rattus norvegicus OX=10116 GN=Phpt1 PE=1 SV=1	Phpt1	14	5.53	0	2	2	0	16	24	248	499.97	84	5.5	25.824	cytosol	metabolic process;regulation of biological process	catalytic activity;protein binding
High	A0A0G2K654	H1.2 linker histone, cluster member OS=Rattus norvegicus OX=10116 GN=Hist1h1c PE=1 SV=1	LOC684681; Hist1h1c	21.3	11	0	4	1	0	18	15	73	1635.88	38	11.46	25.731	chromosome;nucleus	cell organization and biogenesis;metabolic process;regulation of biological process	DNA binding;RNA binding
High	Q6AYD3	Proliferation-associated protein 2G4 OS=Rattus norvegicus OX=10116 GN=Pa2g4 PE=1 SV=1	Pa2g4	43.6	6.86	0	6	6	0	24	17	61	1395.58	43	14.44	25.693	cytoplasm;membrane;nucleus	metabolic process;regulation of biological process	DNA binding;protein binding;RNA binding
High	F1LP01	Diacylglycerol kinase OS=Rattus norvegicus OX=10116 GN=Dgkb PE=1 SV=2		90.3	7.93	0	3	3	0	18	5	88	1314.54	51	13.99	25.688	membrane	metabolic process;regulation of biological process;response to stimulus	catalytic activity;metal ion binding;nucleotide binding
High	D3ZJE2	60S ribosomal protein L12 OS=Rattus norvegicus OX=10116 GN=Rpl12-ps1 PE=3 SV=1		17.8	9.26	0	3	3	0	28	19	138	1123.94	58	16.39	25.674	ribosome	cell organization and biogenesis;metabolic process	RNA binding;structural molecule activity
High	P52759	2-iminobutanoate/2-iminopropanoate deaminase OS=Rattus norvegicus OX=10116 GN=Rida PE=1 SV=3	Hrsp12; Rida	14.3	8.1	0	2	2	0	13	26	87	1015.83	41	11.24	25.663	cytoplasm;cytosol;mitochondrion;nucleus;organelle lumen	metabolic process;regulation of biological process;response to stimulus	catalytic activity;metal ion binding;protein binding;RNA binding
High	P12007	Isovaleryl-CoA dehydrogenase, mitochondrial OS=Rattus norvegicus OX=10116 GN=Ivd PE=1 SV=2	Ivd	46.4	7.9	0	4	4	0	14	12	81	990.32	40	8.78	25.622	membrane;mitochondrion;organelle lumen	cell organization and biogenesis;metabolic process	catalytic activity;nucleotide binding
High	P16970	ATP-binding cassette sub-family D member 3 OS=Rattus norvegicus OX=10116 GN=Abcd3 PE=1 SV=3	Abcd3	75.3	9.25	0	1	1	0	5	3	33		41	3.67	25.577	membrane;mitochondrion;organelle lumen	cell organization and biogenesis;metabolic process;response to stimulus;transport	catalytic activity;nucleotide binding;protein binding;transporter activity
High	Q62658	Peptidyl-prolyl cis-trans isomerase FKBP1A OS=Rattus norvegicus OX=10116 GN=Fkbp1a PE=1 SV=3	Fkbp1a	11.9	8.16	0	2	2	0	13	28	140	1915.56	55	4.83	25.538	cytoplasm;cytosol;endoplasmic reticulum;membrane	cell organization and biogenesis;cell proliferation;cellular homeostasis;metabolic process;regulation of biological process;response to stimulus;transport	catalytic activity;protein binding;signal transducer activity
High	Q6AYS2	Sidoreflexin OS=Rattus norvegicus OX=10116 GN=Sfxn1 PE=1 SV=1	Sfxn1	35.6	9.07	0	5	4	0	25	17	109	1330.91	39	15.78	25.491	membrane;mitochondrion	cell differentiation;transport	transporter activity
High	Q66HR2	Microtubule-associated protein RP/EB family member 1 OS=Rattus norvegicus OX=10116 GN=Mapre1 PE=1 SV=3	Mapre1	30	5.22	0	4	4	0	29	25	142	1613.88	43	22.19	25.44	cytoplasm;cytoskeleton;Golgi	cell division;regulation of biological process	protein binding;RNA binding
High	Q4V7D2	Protein rogdi homolog OS=Rattus norvegicus OX=10116 GN=Rogdi PE=1 SV=1	Rogdi	32.2	8.18	0	5	5	0	24	17	73	1573.84	36	13.71	25.418	nucleus	cell differentiation;regulation of biological process
High	Q63413	Spliceosome RNA helicase Ddx39b OS=Rattus norvegicus OX=10116 GN=Ddx39b PE=2 SV=3	Ddx39b	49	5.67	0	5	5	0	30	13	116	2161.17	39	20.67	25.363	cytoplasm;nucleus;spliceosomal complex	cell organization and biogenesis;metabolic process;regulation of biological process;response to stimulus;transport	catalytic activity;nucleotide binding;protein binding;RNA binding
High	P23514	Coatomer subunit beta OS=Rattus norvegicus OX=10116 GN=Copb1 PE=1 SV=1	Copb1	106.9	5.96	0	3	3	0	12	3	74	1154.2	37	4.72	25.22	cytoplasm;cytosol;endoplasmic reticulum;Golgi;membrane	transport	protein binding;structural molecule activity
High	Q4G061	Eukaryotic translation initiation factor 3 subunit B OS=Rattus norvegicus OX=10116 GN=Eif3b PE=1 SV=1	Eif3b	90.9	5.08	0	4	4	0	16	7	93	1316.78	27	13.6	25.212	cytoplasm	metabolic process;regulation of biological process	protein binding;RNA binding
High	B2RYS2	Cytochrome b-c1 complex subunit 7 OS=Rattus norvegicus OX=10116 GN=Uqcrb PE=1 SV=1	Uqcrb	13.6	9.31	0	6	6	0	60	38	275	4671.43	82	38.87	25.173	membrane;mitochondrion	cell organization and biogenesis;metabolic process;transport	catalytic activity;protein binding;transporter activity
High	Q5MJ12	F-box/LRR-repeat protein 16 OS=Rattus norvegicus OX=10116 GN=Fbxl16 PE=2 SV=1	Fbxl16	51.8	6.6	0	3	3	0	28	9	130	1983.72	54	20.13	25.145	cytoplasm	metabolic process	catalytic activity;protein binding
High	P29419	ATP synthase subunit e, mitochondrial OS=Rattus norvegicus OX=10116 GN=Atp5me PE=1 SV=3	Atp5i	8.2	9.35	0	5	5	0	30	62	117	2165.66	51	21.62	25.14	membrane;mitochondrion	metabolic process;transport	catalytic activity;transporter activity
High	B4F763	Vacuolar protein sorting-associated protein 53 homolog OS=Rattus norvegicus OX=10116 GN=Vps53 PE=1 SV=1	Vps53	91.1	6.61	0	2	2	0	9	4	135	362.01	40	12.68	25.138	cytosol;endosome;Golgi;membrane	transport	protein binding
High	P13638	Sodium/potassium-transporting ATPase subunit beta-2 OS=Rattus norvegicus OX=10116 GN=Atp1b2 PE=1 SV=1	Atp1b2	33.4	8.31	0	3	3	0	28	7	194	1685.19	55	18.72	25.065	cytoplasm;membrane	cellular homeostasis;regulation of biological process;transport	catalytic activity;enzyme regulator activity;protein binding;transporter activity
High	G3V8L3	Lamin A, isoform CRA_b OS=Rattus norvegicus OX=10116 GN=Lmna PE=1 SV=1	Lmna	74.3	6.98	0	5	5	0	20	8	61	1293.97	35	13.32	25.049	membrane;nucleus	cell organization and biogenesis;regulation of biological process;response to stimulus;transport	protein binding;structural molecule activity
High	P19234	NADH dehydrogenase [ubiquinone] flavoprotein 2, mitochondrial OS=Rattus norvegicus OX=10116 GN=Ndufv2 PE=1 SV=2	Ndufv2	27.4	6.68	0	2	2	0	20	8	150	1695.9	39	15.15	25.028	membrane;mitochondrion	metabolic process;transport	catalytic activity;metal ion binding
High	Q5XIE6	3-hydroxyisobutyryl-CoA hydrolase, mitochondrial OS=Rattus norvegicus OX=10116 GN=Hibch PE=1 SV=2	Hibch	43	8.46	0	4	4	0	19	14	78	1303.11	40	13.69	25	mitochondrion	metabolic process	catalytic activity
High	Q63151	Long-chain-fatty-acid--CoA ligase 3 OS=Rattus norvegicus OX=10116 GN=Acsl3 PE=1 SV=1	Acsl3	80.4	8.35	0	3	3	0	14	6	24	1099.73	44	5.76	24.989	endoplasmic reticulum;Golgi;membrane;mitochondrion	cell organization and biogenesis;metabolic process;regulation of biological process;response to stimulus;transport	catalytic activity;nucleotide binding;protein binding
High	D3ZTX0	Transmembrane emp24 domain-containing protein 7 OS=Rattus norvegicus OX=10116 GN=Tmed7 PE=1 SV=1	Tmed7	25.5	6.89	0	4	4	0	15	24	59	1005.37	41	6.66	24.972	endoplasmic reticulum;Golgi;membrane	transport
High	P21775	3-ketoacyl-CoA thiolase A, peroxisomal OS=Rattus norvegicus OX=10116 GN=Acaa1a PE=1 SV=2	Acaa1a; Acaa1	43.8	8.22	0	4	4	0	16	7	131	685	42	11.31	24.948	membrane;mitochondrion	metabolic process;response to stimulus	catalytic activity
High	P60841	Alpha-endosulfine OS=Rattus norvegicus OX=10116 GN=Ensa PE=1 SV=1	Ensa	13.3	7.24	0	4	4	0	28	39	85	1885.41	49	18.42	24.932	cytoplasm	cell division;regulation of biological process;response to stimulus	enzyme regulator activity;protein binding
High	A0A0G2JZ92	SLIT-ROBO Rho GTPase-activating protein 2 OS=Rattus norvegicus OX=10116 GN=Srgap2 PE=1 SV=1	Srgap2	110.7	6.99	0	3	3	0	14	5	57	1261.12	37	12.27	24.908	cytoplasm;cytosol;membrane;nucleus	cell organization and biogenesis;cell proliferation;regulation of biological process;response to stimulus	enzyme regulator activity;protein binding
High	Q8VI04	Isoaspartyl peptidase/L-asparaginase OS=Rattus norvegicus OX=10116 GN=Asrgl1 PE=1 SV=1	Asrgl1	34.4	7.88	0	6	6	0	30	18	75	1823.99	46	16.61	24.878	cytoplasm;nucleus	metabolic process	catalytic activity
High	P19643	Amine oxidase [flavin-containing] B OS=Rattus norvegicus OX=10116 GN=Maob PE=1 SV=3	Maob	58.4	8.21	0	5	4	0	15	14	73	993.5	36	12.78	24.846	membrane;mitochondrion	metabolic process;regulation of biological process;response to stimulus	catalytic activity;nucleotide binding;protein binding
High	F1LQI1	Hydroxyacyl glutathione hydrolase OS=Rattus norvegicus OX=10116 GN=Hagh PE=1 SV=2	Hagh	34.1	7.94	0	4	4	0	26	15	133	2874.91	76	18.71	24.83	cytoplasm;mitochondrion;organelle lumen	metabolic process	catalytic activity;metal ion binding
High	F1MAA3	Serine/threonine-protein phosphatase 2A 56 kDa regulatory subunit OS=Rattus norvegicus OX=10116 GN=Ppp2r5d PE=1 SV=2	Ppp2r5d	69.1	8.18	0	5	5	0	26	10	146	1654.61	52	17.75	24.827		regulation of biological process;response to stimulus	enzyme regulator activity
High	A0A0G2K2P5	Tight junction protein ZO-1 OS=Rattus norvegicus OX=10116 GN=Tjp1 PE=1 SV=1		197	6.6	0	3	3	0	21	2	66	1835.69	52	12.29	24.818	cytoplasm;cytosol;membrane;nucleus	cellular homeostasis;response to stimulus	protein binding
High	A0A0G2K0K8	Ral GTPase-activating protein subunit beta OS=Rattus norvegicus OX=10116 GN=Ralgapb PE=1 SV=1	Ralgapb	160.7	6.79	0	3	3	0	8	3	50	638.83	33	7.79	24.806		regulation of biological process;response to stimulus	enzyme regulator activity;protein binding
High	F1LT10	Afadin OS=Rattus norvegicus OX=10116 GN=Afdn PE=1 SV=3		201	6.43	0	4	4	0	21	3	103	1370.3	50	12.89	24.799	cytoplasm;cytosol;membrane	cell differentiation;cell organization and biogenesis;regulation of biological process;response to stimulus	protein binding
High	Q9QUR2	Dynactin subunit 4 OS=Rattus norvegicus OX=10116 GN=Dctn4 PE=1 SV=1	Dctn4	53.1	7.72	0	3	3	0	14	11	149	528.61	42	15.86	24.79	chromosome;cytoplasm;cytoskeleton		protein binding
High	P62278	40S ribosomal protein S13 OS=Rattus norvegicus OX=10116 GN=Rps13 PE=1 SV=2	Rps13; LOC684988	17.2	10.54	0	5	5	0	27	31	106	1859.8	46	17.81	24.729	membrane;nucleus;ribosome	metabolic process;regulation of biological process	RNA binding;structural molecule activity
High	Q5XII9	Mitochondrial fission regulator 1-like OS=Rattus norvegicus OX=10116 GN=Mtfr1l PE=1 SV=1	Fam54b; Mtfr1l	31.7	6.1	0	2	2	0	20	11	63	1469.76	51	12.88	24.698	mitochondrion	cell organization and biogenesis;metabolic process
High	D3ZUX5	MICOS complex subunit OS=Rattus norvegicus OX=10116 GN=Chchd3 PE=1 SV=1	Chchd3	26.4	8.13	0	3	3	0	16	13	83	1364.24	32	11.93	24.673	cytoplasm;membrane;mitochondrion;nucleus	cell organization and biogenesis;regulation of biological process	protein binding;structural molecule activity
High	D4A3V2	NADH dehydrogenase [ubiquinone] 1 alpha subcomplex subunit 6 OS=Rattus norvegicus OX=10116 GN=Ndufa6 PE=1 SV=1	Ndufa6	15.2	10.15	0	3	3	0	24	27	142	2035.02	52	15.21	24.672	membrane;mitochondrion	metabolic process;response to stimulus;transport
High	A0A1W2Q6C2	ADAM metallopeptidase domain 11 OS=Rattus norvegicus OX=10116 GN=Adam11 PE=4 SV=1	Adam11	84.8	7.3	0	3	3	0	14	5	62	1307.88	33	11.25	24.657	membrane	metabolic process;regulation of biological process;response to stimulus	catalytic activity
High	P62986	Ubiquitin-60S ribosomal protein L40 OS=Rattus norvegicus OX=10116 GN=Uba52 PE=1 SV=2	Uba52	14.7	9.83	0	4	4	0	73	31	240	4510.85	142	44.86	24.619	cytoplasm;cytosol;endoplasmic reticulum;membrane;nucleus;ribosome	metabolic process;response to stimulus	protein binding;structural molecule activity
High	M0R7U1	Nucleoside-diphosphate kinase OS=Rattus norvegicus OX=10116 GN=Ak5 PE=1 SV=1	LOC365985	63.1	5.2	0	4	4	0	21	12	77	1551.69	47	9.93	24.604	cytoplasm;cytosol	metabolic process	catalytic activity;nucleotide binding
High	Q6AYK6	Calcyclin-binding protein OS=Rattus norvegicus OX=10116 GN=Cacybp PE=1 SV=1	Cacybp	26.5	7.87	0	4	4	0	21	25	101	1576.76	39	11.91	24.597	cytoplasm;cytosol;nucleus	cell differentiation;regulation of biological process;response to stimulus	protein binding
High	Q03555	Gephyrin OS=Rattus norvegicus OX=10116 GN=Gphn PE=1 SV=3	Gphn	83.2	5.73	0	5	5	0	17	8	36	907.14	32	10.75	24.582	cytoplasm;cytoskeleton;membrane	cell organization and biogenesis;metabolic process;response to stimulus;transport	catalytic activity;metal ion binding;nucleotide binding;protein binding;structural molecule activity
High	P20069	Mitochondrial-processing peptidase subunit alpha OS=Rattus norvegicus OX=10116 GN=Pmpca PE=1 SV=1	Pmpca	58.6	8.09	0	3	3	0	9	9	43	390.07	23	6.69	24.579	membrane;mitochondrion;organelle lumen	metabolic process	catalytic activity;metal ion binding
High	Q9QZM5	Abl interactor 1 OS=Rattus norvegicus OX=10116 GN=Abi1 PE=1 SV=3	Abi1	51.7	7.06	0	4	4	0	20	11	169	1006.65	48	8.59	24.557	cytoplasm;cytoskeleton;membrane;nucleus	cell organization and biogenesis;metabolic process;regulation of biological process	enzyme regulator activity;protein binding
High	Q5XHZ0	Heat shock protein 75 kDa, mitochondrial OS=Rattus norvegicus OX=10116 GN=Trap1 PE=1 SV=1	Trap1	80.4	7.03	0	6	6	0	24	9	32	1360.25	41	9.23	24.551	membrane;mitochondrion;organelle lumen	metabolic process;regulation of biological process;response to stimulus	nucleotide binding;protein binding;RNA binding
High	P04904	Glutathione S-transferase alpha-3 OS=Rattus norvegicus OX=10116 GN=Gsta3 PE=1 SV=3	Gsta3; Gsta1; LOC102550391; LOC108348061	25.3	8.75	0	5	3	3	34	17	178	1297.92	55	15.88	24.521	cytoplasm;cytosol;membrane;nucleus	cell differentiation;metabolic process;response to stimulus	antioxidant activity;catalytic activity;protein binding
High	D4ABT8	Heterogeneous nuclear ribonucleoprotein U-like 2 OS=Rattus norvegicus OX=10116 GN=Hnrnpul2 PE=1 SV=1	Hnrnpul2	84.8	4.91	0	4	4	0	20	7	132	497.16	50	14.4	24.495	membrane;nucleus		protein binding;RNA binding
High	D4A781	Importin 5 OS=Rattus norvegicus OX=10116 GN=Ipo5 PE=1 SV=1	Ipo5	123.6	4.96	0	5	5	0	26	7	84	814.68	44	11.88	24.482	cytoplasm;membrane;nucleus	regulation of biological process;response to stimulus;transport	protein binding;RNA binding;transporter activity
High	A0A096MIX2	RNA helicase OS=Rattus norvegicus OX=10116 GN=Ddx17 PE=1 SV=1	Ddx17	72.6	8.68	0	3	1	0	16	6	127	1468.08	43	13.02	24.361	cytoplasm;membrane;nucleus	cell differentiation;cell organization and biogenesis;metabolic process;regulation of biological process;response to stimulus	catalytic activity;nucleotide binding;RNA binding
High	O08618	Phosphoribosyl pyrophosphate synthase-associated protein 2 OS=Rattus norvegicus OX=10116 GN=Prpsap2 PE=1 SV=1	Prpsap2	40.8	7.17	0	2	2	0	16	7	183	1762.7	49	17.63	24.352		metabolic process	catalytic activity;metal ion binding
High	A0A0G2K6Y3	Gasdermin E OS=Rattus norvegicus OX=10116 GN=Gsdme PE=3 SV=1		44.1	6.54	0	1	1	0	6	4	83	1075.69	23		24.343		cell differentiation;regulation of biological process
High	Q56A18	SWI/SNF-related matrix-associated actin-dependent regulator of chromatin subfamily E member 1 OS=Rattus norvegicus OX=10116 GN=Smarce1 PE=1 SV=1	Smarce1	42.8	4.81	0	3	2	0	71	8	310	4482.36	70	12.84	24.336	nucleus	cell differentiation;cell organization and biogenesis;regulation of biological process	catalytic activity;DNA binding;protein binding;RNA binding
High	B5DF89	Cullin-3 OS=Rattus norvegicus OX=10116 GN=Cul3 PE=1 SV=2	Cul3	88.9	8.48	0	2	2	0	32	3	258	2827.38	78	26.62	24.333	cytoplasm;Golgi;membrane;nucleus	cell death;cell division;cell organization and biogenesis;cellular component movement;metabolic process;regulation of biological process;response to stimulus;transport	catalytic activity;protein binding
High	A0A0G2JSG6	Adenylate kinase 2, mitochondrial OS=Rattus norvegicus OX=10116 GN=Ak2 PE=1 SV=1	Ak2	25.5	7.46	0	3	3	0	17	17	93	1205.84	42	13.02	24.307	cytoplasm;cytosol;membrane;mitochondrion;nucleus	metabolic process;response to stimulus	catalytic activity;nucleotide binding
High	P97532	3-mercaptopyruvate sulfurtransferase OS=Rattus norvegicus OX=10116 GN=Mpst PE=1 SV=3	Mpst	32.9	6.32	0	4	4	0	13	23	61	703.66	30	8.51	24.304	cytoplasm;cytosol;membrane;mitochondrion	metabolic process	catalytic activity;protein binding
High	P40329	Arginine--tRNA ligase, cytoplasmic OS=Rattus norvegicus OX=10116 GN=Rars1 PE=1 SV=2	Rars	75.8	7.05	0	3	3	0	15	8	83	877.49	52	9.22	24.231	cytoplasm;cytosol;membrane;mitochondrion;nucleus	metabolic process	catalytic activity;nucleotide binding;protein binding;RNA binding
High	Q62745	CD81 antigen OS=Rattus norvegicus OX=10116 GN=Cd81 PE=1 SV=1	Cd81	25.9	5.52	0	3	3	0	36	19	264	843.09	75	23.52	24.171	membrane	metabolic process;regulation of biological process;response to stimulus;transport	protein binding;receptor activity
High	P80254	D-dopachrome decarboxylase OS=Rattus norvegicus OX=10116 GN=Ddt PE=1 SV=3	Ddt	13.1	6.54	0	3	3	0	40	23	200	2864.12	72	31.16	24.157	cytoplasm	defense response;metabolic process;regulation of biological process;response to stimulus	catalytic activity;protein binding
High	Q641Y0	Dolichyl-diphosphooligosaccharide--protein glycosyltransferase 48 kDa subunit OS=Rattus norvegicus OX=10116 GN=Ddost PE=2 SV=1	Ddost	48.9	5.97	0	4	4	0	16	14	71	834.62	26	11	24.118	endoplasmic reticulum;membrane	metabolic process;response to stimulus	catalytic activity
High	P21531	60S ribosomal protein L3 OS=Rattus norvegicus OX=10116 GN=Rpl3 PE=1 SV=3	Rpl3	46.1	10.21	0	2	2	0	9	11	20		31	6.46	24.103	cytoplasm;cytosol;nucleus;ribosome	cell organization and biogenesis;metabolic process;response to stimulus	RNA binding;structural molecule activity
High	Q566R0	Acyl-coenzyme A thioesterase THEM4 OS=Rattus norvegicus OX=10116 GN=Them4 PE=2 SV=1	Them4	26.1	8.92	0	2	2	0	17	13	110	503.34	41	13.02	24.069	cytoplasm;cytosol;membrane;mitochondrion	cell death;cell organization and biogenesis;metabolic process;regulation of biological process;response to stimulus	catalytic activity
High	Q9EQS0	Transaldolase OS=Rattus norvegicus OX=10116 GN=Taldo1 PE=1 SV=2	Taldo1	37.4	7.03	0	4	4	0	27	11	126	1879.3	42	15.61	24.046	cytoplasm;cytosol;nucleus	metabolic process	catalytic activity
High	G3V982	Engulfment and cell motility 2, ced-12 homolog (C. elegans), isoform CRA_b OS=Rattus norvegicus OX=10116 GN=Elmo2 PE=1 SV=1	Elmo2	83.7	5.95	0	3	2	1	17	7	56	798.23	43	15.39	24.029	cytosol;membrane	cell organization and biogenesis;cellular component movement;response to stimulus	protein binding
High	Q9Z272	ARF GTPase-activating protein GIT1 OS=Rattus norvegicus OX=10116 GN=Git1 PE=1 SV=1	Git1	85.2	6.95	0	3	3	0	12	9	18	95.97	43	3.59	24.027	cytoplasm;cytosol;membrane	regulation of biological process;response to stimulus	enzyme regulator activity;metal ion binding;protein binding
High	A0A0G2K2K1	Phosphodiesterase OS=Rattus norvegicus OX=10116 GN=Pde1a PE=3 SV=1		58.3	6.25	0	6	4	1	23	14	23	1698.25	36	12.89	24.026	cytoplasm;nucleus	metabolic process;regulation of biological process;response to stimulus	catalytic activity;metal ion binding;nucleotide binding
High	D4A5X7	Ganglioside-induced differentiation-associated-protein 1 OS=Rattus norvegicus OX=10116 GN=Gdap1 PE=3 SV=1	Gdap1	41.2	8.72	0	3	3	0	20	11	127	1778.04	51	20.7	24.023	cytosol;membrane;mitochondrion;nucleus	cell communication;cell organization and biogenesis;metabolic process;response to stimulus;transport	catalytic activity;protein binding
High	F1LV89	Rap1 GTPase-activating protein OS=Rattus norvegicus OX=10116 GN=Rap1gap PE=1 SV=3	Rap1gap	83.2	6.3	0	5	4	1	27	9	147	1802.68	53	19.62	24.007	cytosol;endosome;membrane	regulation of biological process	enzyme regulator activity;protein binding
High	G3V8Y9	Glutamate receptor 3 OS=Rattus norvegicus OX=10116 GN=Gria3 PE=1 SV=3	Gria3	100.4	8.29	0	7	1	3	35	8	61	2020.31	49	15.14	24.004	membrane	regulation of biological process;response to stimulus;transport	protein binding;receptor activity;signal transducer activity;transporter activity
High	Q62747	Synaptotagmin-7 OS=Rattus norvegicus OX=10116 GN=Syt7 PE=1 SV=1	Syt7	45.5	9.28	0	4	4	0	27	13	114	1580.65	47	12.55	23.979	cytosol;membrane;vacuole	cell organization and biogenesis;regulation of biological process;response to stimulus;transport	metal ion binding;protein binding
High	P97878	Exocyst complex component 5 OS=Rattus norvegicus OX=10116 GN=Exoc5 PE=1 SV=1	Exoc5	81.7	6.71	0	4	4	0	24	6	71	1663.2	41	13.28	23.88	cytoplasm;cytosol	cell organization and biogenesis;transport	protein binding
High	P15650	Long-chain specific acyl-CoA dehydrogenase, mitochondrial OS=Rattus norvegicus OX=10116 GN=Acadl PE=1 SV=1	Acadl	47.8	7.74	0	3	3	0	9	10	36	905.78	21	2.46	23.865	membrane;mitochondrion;organelle lumen	cell organization and biogenesis;metabolic process;regulation of biological process;response to stimulus	catalytic activity;nucleotide binding
High	B0BMY7	Protein tyrosine kinase 9-like (A6-related protein) (Predicted), isoform CRA_b OS=Rattus norvegicus OX=10116 GN=Twf2 PE=1 SV=1	LOC684352; Twf2	39.4	6.8	0	2	2	0	16	10	180	1747.19	51	19.68	23.729	cytoplasm	cell organization and biogenesis;metabolic process;regulation of biological process;response to stimulus	catalytic activity;nucleotide binding;protein binding;RNA binding
High	P10888	Cytochrome c oxidase subunit 4 isoform 1, mitochondrial OS=Rattus norvegicus OX=10116 GN=Cox4i1 PE=1 SV=1	Cox4i1	19.5	9.44	0	5	5	0	44	26	209	3064.6	65	27.12	23.701	membrane;mitochondrion;nucleus	metabolic process;response to stimulus;transport	catalytic activity;transporter activity
High	D3ZK56	Ras-related protein Rap-2 OS=Rattus norvegicus OX=10116 GN=Rap2c PE=1 SV=2	Rap2c	20.7	4.94	0	4	2	2	21	23	160	1352.09	47	11.13	23.507	cytoplasm;cytosol;endosome;membrane	cell organization and biogenesis;regulation of biological process;response to stimulus	catalytic activity;nucleotide binding
High	F1M403	Ubiquitin-conjugating enzyme E2O OS=Rattus norvegicus OX=10116 GN=Ube2o PE=1 SV=2		125.2	4.98	0	4	4	0	18	5	77	1054.4	39	13.76	23.481	cytoplasm;cytosol;nucleus	metabolic process;regulation of biological process;transport	catalytic activity;protein binding;RNA binding
High	B5DF41	Syntaphilin OS=Rattus norvegicus OX=10116 GN=Snph PE=1 SV=1	Snph	54.5	6.15	0	4	4	0	22	9	84	1342.66	36	12.93	23.351	cytoplasm;membrane;mitochondrion	cell differentiation	protein binding
High	D3ZI07	Kinesin-like protein OS=Rattus norvegicus OX=10116 GN=Kif3b PE=1 SV=1	Kif3b	85.2	7.69	0	4	4	0	18	6	64	1561.87	46	11.31	23.344	cytoskeleton;membrane	cell organization and biogenesis;cellular component movement;regulation of biological process;transport	catalytic activity;motor activity;nucleotide binding;protein binding
High	P63142	Potassium voltage-gated channel subfamily A member 2 OS=Rattus norvegicus OX=10116 GN=Kcna2 PE=1 SV=1	Kcna2	56.7	4.86	0	3	3	0	16	7	56	1055.39	29	11.33	23.305	endoplasmic reticulum;endosome;membrane	cell organization and biogenesis;regulation of biological process;response to stimulus;transport	protein binding;transporter activity
High	Q66HF8	Aldehyde dehydrogenase X, mitochondrial OS=Rattus norvegicus OX=10116 GN=Aldh1b1 PE=1 SV=1	Aldh1b1	57.6	7.06	0	5	4	0	22	11	53	1247.39	41	11.18	23.289	mitochondrion;organelle lumen	metabolic process	catalytic activity
High	Q04940	Neurogranin OS=Rattus norvegicus OX=10116 GN=Nrgn PE=1 SV=1	Nrgn	7.5	7.05	0	1	1	0	8	41	78		31		23.25	cytoplasm;membrane;nucleus	regulation of biological process;response to stimulus	protein binding
High	P60825	Cold-inducible RNA-binding protein OS=Rattus norvegicus OX=10116 GN=Cirbp PE=2 SV=1	Cirbp	18.6	9.61	0	1	1	0	9	12	172		44	12.59	23.245	cytoplasm;nucleus	cell organization and biogenesis;regulation of biological process;response to stimulus	RNA binding;translation regulator activity
High	A0A0G2K8P3	E3 ubiquitin-protein ligase OS=Rattus norvegicus OX=10116 GN=Nedd4 PE=1 SV=1	Nedd4	102.7	5.24	0	5	4	1	27	5	46	1789.36	50	15.51	23.15	chromosome;cytoplasm;cytosol;Golgi;membrane	cell organization and biogenesis;metabolic process;regulation of biological process;response to stimulus;transport	catalytic activity;protein binding
High	F7EYB9	Oligodendrocyte-myelin glycoprotein OS=Rattus norvegicus OX=10116 GN=Omg PE=1 SV=1	Omg	49.5	7.74	0	4	4	0	16	11	118	441.79	42	15.25	23.082		cell organization and biogenesis;regulation of biological process;response to stimulus	protein binding
High	M0RD20	Calcium-activated neutral proteinase small subunit OS=Rattus norvegicus OX=10116 GN=Capns1 PE=1 SV=1		25.4	5.43	0	2	2	0	10	18	92	375.06	40	13.32	23.056			metal ion binding
High	Q794E4	Heterogeneous nuclear ribonucleoprotein F OS=Rattus norvegicus OX=10116 GN=Hnrnpf PE=1 SV=3	Hnrnpf	45.7	5.49	0	3	3	0	16	10	94	1263.26	37	12.82	23.055	cytosol;membrane;nucleus;spliceosomal complex	metabolic process;regulation of biological process	protein binding;RNA binding
High	A0A0A0MY13	Probable G-protein-coupled receptor 158 OS=Rattus norvegicus OX=10116 GN=Gpr158 PE=1 SV=1	Gpr158	134.8	8.02	0	3	3	0	12	4	37	855.64	31	9.95	23.046	membrane	cell organization and biogenesis;regulation of biological process;response to stimulus	receptor activity;signal transducer activity
High	Q6AY18	Inorganic pyrophosphatase 1 OS=Rattus norvegicus OX=10116 GN=Sar1a PE=1 SV=1	Sar1a	22.4	6.68	0	3	3	0	11	27	80	214.56	34	11.29	23.018	cytoplasm;endoplasmic reticulum;Golgi	metabolic process;regulation of biological process;response to stimulus;transport	catalytic activity;metal ion binding;nucleotide binding;protein binding;signal transducer activity
High	D3ZT71	BCL2-like 13 OS=Rattus norvegicus OX=10116 GN=Bcl2l13 PE=1 SV=3	Bcl2l13	46.7	4.53	0	2	2	0	10	8	100	809.48	42	8.66	22.999	membrane;mitochondrion	regulation of biological process
High	D3ZW55	Inosine triphosphate pyrophosphatase OS=Rattus norvegicus OX=10116 GN=Itpa PE=3 SV=1	Itpa	21.9	5.66	0	3	3	0	31	19	153	3532.32	111	34.57	22.966	cytoplasm;cytosol	cell organization and biogenesis;metabolic process	catalytic activity;metal ion binding;nucleotide binding;protein binding
High	D3ZFA8	40S ribosomal protein S17 OS=Rattus norvegicus OX=10116 GN=LOC100362366 PE=3 SV=1	LOC100362366	15.5	9.77	0	3	3	0	14	30	107	619.86	39	13.67	22.937	ribosome	cell organization and biogenesis;metabolic process	structural molecule activity
High	D4A3C2	Similar to RIKEN cDNA 6430548M08 OS=Rattus norvegicus OX=10116 GN=RGD1304884 PE=1 SV=1	RGD1304884	46.2	5.02	0	5	5	0	19	14	44	1227.44	30	7.57	22.9
High	D3ZXS8	E2 ubiquitin-conjugating enzyme OS=Rattus norvegicus OX=10116 GN=Ube2k PE=1 SV=1	Ube2k	22.4	5.44	0	3	3	0	16	20	104	999.9	38	8.56	22.863	cytoplasm;nucleus	cell organization and biogenesis;metabolic process;regulation of biological process;response to stimulus	catalytic activity;nucleotide binding;protein binding
High	D3ZTF0	Apical junction component 1 homolog OS=Rattus norvegicus OX=10116 GN=Ajm1 PE=1 SV=3	RGD1560470; Ajm1	107	9.03	0	2	2	0	12	3	85	1083.8	40	11.44	22.844
High	A0A0G2K7Q8	6-phosphogluconate dehydrogenase, decarboxylating OS=Rattus norvegicus OX=10116 GN=Kif1b PE=1 SV=1		120.3	5.11	0	4	4	0	35	3	193	2162.6	66	21.67	22.832		metabolic process	catalytic activity;protein binding
High	P55260	Annexin A4 OS=Rattus norvegicus OX=10116 GN=Anxa4 PE=1 SV=3	Anxa4	35.8	5.44	0	3	3	0	17	15	62	1324.77	44	12.68	22.803	cell surface;cytoplasm;membrane;nucleus	cell differentiation;regulation of biological process;response to stimulus;transport	metal ion binding;protein binding
High	Q91Z79	Liprin-alpha-3 OS=Rattus norvegicus OX=10116 GN=Ppfia3 PE=1 SV=2	Ppfia3	133.3	5.62	0	4	2	2	16	4	84	1302.96	41	10.48	22.776	cytoplasm	regulation of biological process;transport	protein binding
High	F1LWG2	Protein arginine methyltransferase 8 OS=Rattus norvegicus OX=10116 GN=Prmt8 PE=4 SV=2	Prmt8	45.2	6.93	0	3	2	1	16	9	91	1342.35	39	10.95	22.775	cytosol;membrane;nucleus	cell organization and biogenesis;metabolic process;regulation of biological process	catalytic activity;protein binding
High	Q62868	Rho-associated protein kinase 2 OS=Rattus norvegicus OX=10116 GN=Rock2 PE=1 SV=2	Rock2	160.3	5.92	0	6	6	0	28	5	58	1424.67	43	14.29	22.722	cytoplasm;cytoskeleton;cytosol;membrane;nucleus	cell organization and biogenesis;metabolic process;regulation of biological process;response to stimulus	catalytic activity;metal ion binding;motor activity;nucleotide binding;protein binding;RNA binding;structural molecule activity
High	P43138	DNA-(apurinic or apyrimidinic site) endonuclease OS=Rattus norvegicus OX=10116 GN=Apex1 PE=1 SV=2	Apex1	35.5	7.91	0	2	2	0	12	11	77	970.8	30	7.7	22.678	cytoplasm;endoplasmic reticulum;mitochondrion;nucleus	cell organization and biogenesis;cellular homeostasis;metabolic process;regulation of biological process;response to stimulus	catalytic activity;DNA binding;metal ion binding;protein binding;RNA binding
High	Q3ZAU6	RBR-type E3 ubiquitin transferase OS=Rattus norvegicus OX=10116 GN=Rnf14 PE=1 SV=1	Rnf14	54.1	4.88	0	5	5	0	21	12	80	1337.93	45	12.54	22.65	cytoplasm;cytosol;nucleus	metabolic process;regulation of biological process;response to stimulus	catalytic activity;metal ion binding;protein binding
High	A0A0G2K6Y9	Syntaxin-7 OS=Rattus norvegicus OX=10116 GN=Stx7 PE=3 SV=1		29	5.31	0	2	2	0	25	11	176	2163.25	67	21.94	22.635	membrane	cell organization and biogenesis;transport	protein binding
High	P63170	Dynein light chain 1, cytoplasmic OS=Rattus norvegicus OX=10116 GN=Dynll1 PE=1 SV=1	Dynll1	10.4	7.4	0	3	2	1	25	45	72	977.16	39	20.13	22.627	chromosome;cytoplasm;cytoskeleton;cytosol;membrane;mitochondrion;nucleus	cell death;cell organization and biogenesis;cellular component movement;metabolic process;regulation of biological process;transport	catalytic activity;enzyme regulator activity;motor activity;protein binding
High	Q6IFU8	Keratin, type I cytoskeletal 17 OS=Rattus norvegicus OX=10116 GN=Krt17 PE=1 SV=1	Krt17	48.1	5.02	0	6	3	1	62	10	233	3279.14	81	31.24	22.611	cytoplasm;cytoskeleton	cell organization and biogenesis;regulation of biological process;response to stimulus	protein binding;receptor activity;signal transducer activity;structural molecule activity
High	Q4V7D4	Family with sequence similarity 126, member B OS=Rattus norvegicus OX=10116 GN=Fam126b PE=1 SV=1	Fam126b	50.8	7.74	0	2	2	0	19	7	172	1178.01	52	16.72	22.605
High	D3ZJ01	RAB11-binding and LisH domain, coiled-coil and HEAT repeat-containing OS=Rattus norvegicus OX=10116 GN=Relch PE=1 SV=1	RGD1307235	134.6	5.3	0	3	3	0	16	3	120	1178.17	40	12.37	22.558			protein binding
High	A0A0G2JU07	Ubiquitin-conjugating enzyme E2 variant 2 OS=Rattus norvegicus OX=10116 GN=Ube2v2 PE=1 SV=1		16.4	8.07	0	3	1	0	14	26	109	440.18	44	14.71	22.555
High	A0A0G2K3I9	Dual specificity protein phosphatase OS=Rattus norvegicus OX=10116 GN=Dusp3 PE=1 SV=1		23.1	5.85	0	2	2	0	12	16	97	1151.22	37	13.27	22.529	cytosol;nucleus	metabolic process;regulation of biological process	catalytic activity;protein binding
High	G3V8T4	DNA damage-binding protein 1 OS=Rattus norvegicus OX=10116 GN=Ddb1 PE=1 SV=1	Ddb1	126.9	5.26	0	4	4	0	27	3	122	1982.17	50	16.47	22.527	cytoplasm;nucleus	cell organization and biogenesis;metabolic process;regulation of biological process;response to stimulus	DNA binding;protein binding
High	Q64361	Latexin OS=Rattus norvegicus OX=10116 GN=Lxn PE=1 SV=1	Lxn	25.6	6.15	0	2	2	0	8	12	81	769.57	26	7.11	22.453	cytoplasm	defense response;regulation of biological process;response to stimulus	enzyme regulator activity
High	Q7TQ70	Fibrinogen alpha chain OS=Rattus norvegicus OX=10116 GN=Fga PE=1 SV=1	Fga	86.6	5.74	0	4	4	0	13	7	131	510.6	36	11.81	22.335	cell surface;cytoplasm;endoplasmic reticulum	cell organization and biogenesis;coagulation;defense response;metabolic process;regulation of biological process;response to stimulus	metal ion binding;protein binding;structural molecule activity
High	O70277	Tripartite motif-containing protein 3 OS=Rattus norvegicus OX=10116 GN=Trim3 PE=1 SV=1	Trim3	80.7	7.9	0	4	3	0	21	7	153	898.84	44	14.14	22.267	cytoplasm;endosome;Golgi	metabolic process;transport	catalytic activity;metal ion binding;protein binding
High	Q5PPJ9	Endophilin-B2 OS=Rattus norvegicus OX=10116 GN=Sh3glb2 PE=1 SV=2	Sh3glb2	44.8	5.58	0	3	3	0	17	12	90	1030.71	57	12.42	22.237	cytoplasm;cytosol		protein binding
High	B0BMX3	S100 calcium binding protein A16 (Predicted), isoform CRA_a OS=Rattus norvegicus OX=10116 GN=S100a16 PE=1 SV=1	S100a16	14.2	5.52	0	3	3	0	36	28	153	2913.58	70	28.81	22.165	cytoplasm;cytosol;membrane;nucleus	response to stimulus	metal ion binding;protein binding;RNA binding
High	A0A0G2JZH8	Dihydrolipoamide acetyltransferase component of pyruvate dehydrogenase complex OS=Rattus norvegicus OX=10116 GN=Pdhx PE=1 SV=1		54.1	8.75	0	6	6	0	41	13	174	3034.6	47	20.44	22.146	extracellular;mitochondrion	metabolic process	catalytic activity
High	Q5XI22	Acetyl-CoA acetyltransferase, cytosolic OS=Rattus norvegicus OX=10116 GN=Acat2 PE=1 SV=1	Acat2; Acat3	41.1	7.3	0	3	3	0	31	7	303	2674	50	28.31	22.056	cytoplasm;cytosol;mitochondrion;nucleus	cell communication;metabolic process;regulation of biological process;response to stimulus	catalytic activity
High	D4AEP0	Adenylosuccinate synthetase isozyme 2 OS=Rattus norvegicus OX=10116 GN=Adss PE=1 SV=1	Adss	50.1	6.38	0	3	3	0	15	10	54	924	30	12.8	22.027	cytoplasm;cytosol;membrane	metabolic process;response to stimulus	catalytic activity;metal ion binding;nucleotide binding
High	B2RYQ2	Serine/threonine-protein phosphatase 2A activator OS=Rattus norvegicus OX=10116 GN=Ptpa PE=1 SV=1	Ppp2r4; Ptpa	36.6	6.29	0	5	5	0	25	20	132	1438.73	45	16.98	22.025	cytoplasm;nucleus	cell organization and biogenesis;metabolic process;regulation of biological process	catalytic activity;enzyme regulator activity;nucleotide binding;protein binding
High	A0A0G2JSU3	Protein SET OS=Rattus norvegicus OX=10116 GN=Set PE=1 SV=1	Set	33.4	4.31	0	2	2	0	16	11	151	1686.98	46	18.71	22.012	cytoplasm;cytosol;endoplasmic reticulum;nucleus	cell organization and biogenesis;regulation of biological process	DNA binding;protein binding
High	D4ADU2	Solute carrier family 7 member 11 OS=Rattus norvegicus OX=10116 GN=Slc7a11 PE=1 SV=1	Slc7a11	55.4	9.23	0	2	2	0	16	5	93	1649.1	56	14.09	21.986	cell surface;cytoskeleton;endoplasmic reticulum;membrane	cell differentiation;response to stimulus;transport	transporter activity
High	Q9Z269	Vesicle-associated membrane protein-associated protein B OS=Rattus norvegicus OX=10116 GN=Vapb PE=1 SV=3	Vapb	26.9	7.78	0	2	1	0	11	11	80	967.97	26	8.47	21.98	cytoplasm;endoplasmic reticulum;Golgi;membrane	cell organization and biogenesis;cellular homeostasis;regulation of biological process;response to stimulus;transport	protein binding
High	B2GUZ3	Formyltetrahydrofolate synthetase OS=Rattus norvegicus OX=10116 GN=Mthfd1l PE=1 SV=1	Mthfd1l	105.8	7.5	0	4	4	0	16	5	29	1068.17	27	10.77	21.937	cytoplasm;membrane;mitochondrion	metabolic process	catalytic activity;nucleotide binding;protein binding
High	Q4FZT9	26S proteasome non-ATPase regulatory subunit 2 OS=Rattus norvegicus OX=10116 GN=Psmd2 PE=1 SV=1	Psmd2	100.1	5.2	0	5	5	0	18	6	38	1041.32	36	11.11	21.928	membrane;nucleus;proteasome	metabolic process;regulation of biological process	catalytic activity;enzyme regulator activity
High	G3V7M0	CCR4-NOT transcription complex, subunit 1 OS=Rattus norvegicus OX=10116 GN=Cnot1 PE=1 SV=1	Cnot1	266.7	7.11	0	4	4	0	20	2	134	1624.73	34	15.16	21.922	cytosol;membrane	cell differentiation;metabolic process;regulation of biological process	catalytic activity;protein binding;RNA binding;structural molecule activity
High	P13084	Nucleophosmin OS=Rattus norvegicus OX=10116 GN=Npm1 PE=1 SV=1	Npm1	32.5	4.77	0	5	5	0	14	16	44	747.56	38	6.41	21.897	cytoplasm;cytoskeleton;cytosol;membrane;nucleus	cell growth;cell organization and biogenesis;cellular homeostasis;metabolic process;regulation of biological process;response to stimulus;transport	DNA binding;enzyme regulator activity;nucleotide binding;protein binding;RNA binding
High	P36972	Adenine phosphoribosyltransferase OS=Rattus norvegicus OX=10116 GN=Aprt PE=1 SV=1	Aprt	19.5	6.57	0	3	3	0	26	21	183	2850.36	79	31.03	21.829	cytoplasm;cytosol	metabolic process;response to stimulus;transport	catalytic activity;nucleotide binding
High	Q8CFG5	Voltage-dependent calcium channel subunit alpha-2/delta-3 OS=Rattus norvegicus OX=10116 GN=Cacna2d3 PE=1 SV=1	Cacna2d3	122.1	5.73	0	3	3	0	20	3	118	1689.5	39	16.15	21.805	membrane	regulation of biological process;transport	metal ion binding;transporter activity
High	D3ZFY8	Ubiquitin-conjugating enzyme E2 variant 1-like OS=Rattus norvegicus OX=10116 GN=LOC100912618 PE=1 SV=1	Ube2v1; LOC679539; LOC100912618	16.3	7.96	0	3	1	2	14	26	121	372.4	44	14.12	21.785	cytoplasm;nucleus	metabolic process;regulation of biological process;response to stimulus	catalytic activity;protein binding
High	Q4V8H5	Aspartyl aminopeptidase OS=Rattus norvegicus OX=10116 GN=Dnpep PE=1 SV=1	Dnpep	52.5	7.25	0	3	3	0	18	12	69	885.44	48	17.05	21.756	cytoplasm;cytosol;extracellular;nucleus	metabolic process	catalytic activity;metal ion binding;protein binding
High	Q68FS8	RNA 3'-terminal phosphate cyclase OS=Rattus norvegicus OX=10116 GN=Rtca PE=1 SV=1	Rtcd1; Rtca	39.3	7.66	0	2	2	0	14	5	106	1482.25	39	5.46	21.754	nucleus	metabolic process	catalytic activity;nucleotide binding;RNA binding
High	R9PXU4	Thioredoxin-disulfide reductase OS=Rattus norvegicus OX=10116 GN=Txnrd1 PE=1 SV=2		54.5	6.47	0	2	2	0	9	9	136		39	11.84	21.741	cytoplasm;cytosol;mitochondrion;nucleus	cell proliferation;cellular homeostasis;metabolic process;regulation of biological process	antioxidant activity;catalytic activity;nucleotide binding
High	P35332	Hippocalcin-like protein 4 OS=Rattus norvegicus OX=10116 GN=Hpcal4 PE=2 SV=2	Hpcal4	22.2	4.84	0	4	2	0	21	25	104	1337.22	39	13.48	21.717		regulation of biological process;response to stimulus	metal ion binding;protein binding
High	A0A0H2UI38	40S ribosomal protein S19 OS=Rattus norvegicus OX=10116 GN=Rps19l2 PE=3 SV=1		17.4	10.62	0	4	4	0	32	23	135	2571.53	52	16.49	21.664	ribosome	metabolic process	structural molecule activity
High	D4ADS4	Microsomal glutathione S-transferase 3 OS=Rattus norvegicus OX=10116 GN=Mgst3 PE=1 SV=1	Mgst3	16.7	9.5	0	3	3	0	6	25		155.13	27	2.09	21.65	endoplasmic reticulum;membrane	metabolic process;response to stimulus	antioxidant activity;catalytic activity
High	Q5U1Z9	Metaxin 2 OS=Rattus norvegicus OX=10116 GN=Mtx2 PE=1 SV=1	Mtx2	29.7	5.34	0	3	3	0	17	15	94	842.59	46	17.4	21.639	membrane;mitochondrion	transport
High	G3V9S0	NADH-cytochrome b5 reductase OS=Rattus norvegicus OX=10116 GN=Cyb5r1 PE=1 SV=1	Cyb5r1	34.2	8.84	0	2	2	0	12	11	57	1355.35	43	12.9	21.582	membrane;mitochondrion	metabolic process	catalytic activity
High	Q5I0D7	Xaa-Pro dipeptidase OS=Rattus norvegicus OX=10116 GN=Pepd PE=2 SV=1	Pepd	54.7	5.95	0	3	3	0	14	9	99	967.15	32	11.07	21.581		metabolic process	catalytic activity;metal ion binding
High	P62832	60S ribosomal protein L23 OS=Rattus norvegicus OX=10116 GN=Rpl23 PE=2 SV=1	Rpl23	14.9	10.51	0	4	4	0	13	40	82	956.67	31	7.55	21.572	cytoplasm;membrane;ribosome	cell organization and biogenesis;metabolic process;regulation of biological process;response to stimulus	protein binding;RNA binding;structural molecule activity
High	Q62768	Protein unc-13 homolog A OS=Rattus norvegicus OX=10116 GN=Unc13a PE=1 SV=1	Unc13a	196.2	5.21	0	2	2	0	16	2	108	1572.9	52	14.82	21.559	cytoplasm;membrane	cell communication;cell differentiation;cell organization and biogenesis;metabolic process;regulation of biological process;response to stimulus;transport	metal ion binding;protein binding
High	P49242	40S ribosomal protein S3a OS=Rattus norvegicus OX=10116 GN=Rps3a PE=1 SV=2	Rps3a	29.9	9.73	0	3	3	0	16	11	80	1367.26	29	11.52	21.506	cytoplasm;cytosol;endoplasmic reticulum;nucleus;ribosome	cell differentiation;metabolic process;regulation of biological process;response to stimulus	protein binding;RNA binding;structural molecule activity
High	Q5I6B8	Phosphatidylinositol 4-phosphate 5-kinase type-1 gamma OS=Rattus norvegicus OX=10116 GN=Pip5k1c PE=1 SV=1	Pip5k1c	75.5	6.51	0	3	3	0	16	7	42	886.38	30	14.64	21.48	cytoplasm;cytosol;membrane	cell organization and biogenesis;metabolic process;response to stimulus;transport	catalytic activity;nucleotide binding;protein binding
High	Q711G3	Isoamyl acetate-hydrolyzing esterase 1 homolog OS=Rattus norvegicus OX=10116 GN=Iah1 PE=2 SV=2	Iah1	28	5.95	0	2	2	0	24	12	170	2206.05	66	22.73	21.459		metabolic process	catalytic activity
High	Q6IFU7	Keratin, type I cytoskeletal 42 OS=Rattus norvegicus OX=10116 GN=Krt42 PE=3 SV=1	Krt42	50.2	5.16	0	5	3	0	30	13	90	1161.16	53	18.06	21.392	cytoplasm		structural molecule activity
High	P11497	Acetyl-CoA carboxylase 1 OS=Rattus norvegicus OX=10116 GN=Acaca PE=1 SV=1	Acaca	265	6.39	0	3	3	0	11	2	35	420.65	28	4.91	21.39	cytoplasm;cytoskeleton;cytosol;mitochondrion	cell organization and biogenesis;metabolic process;response to stimulus	catalytic activity;metal ion binding;nucleotide binding;protein binding
High	D4A5I9	Unconventional myosin-6 OS=Rattus norvegicus OX=10116 GN=Myo6 PE=1 SV=3	Myo6	148	8.41	0	3	3	0	12	4	61	549.18	36	9.59	21.322	cytoplasm;Golgi;membrane;nucleus	cell communication;cell differentiation;cell organization and biogenesis;regulation of biological process;response to stimulus;transport	catalytic activity;motor activity;nucleotide binding;protein binding
High	F1M1D5	Tubulin-specific chaperone D OS=Rattus norvegicus OX=10116 GN=Tbcd PE=1 SV=3	Tbcd	133.5	6.27	0	3	3	0	18	4	44	837.33	37	7.18	21.303		cell organization and biogenesis;metabolic process;regulation of biological process	enzyme regulator activity;protein binding
High	F1M4N6	Dedicator of cyto-kinesis 3 OS=Rattus norvegicus OX=10116 GN=Dock3 PE=1 SV=3	Dock3	237.5	6.98	0	4	4	0	22	2	94	1597.04	42	12.78	21.296	cytoplasm;cytosol	regulation of biological process;response to stimulus	protein binding
High	Q9Z1T4	Connector enhancer of kinase suppressor of ras 2 OS=Rattus norvegicus OX=10116 GN=Cnksr2 PE=1 SV=1	Cnksr2	117.3	6.79	0	5	5	0	27	5	62	1649.63	42	13.41	21.268	cytoplasm;membrane	regulation of biological process	protein binding
High	A0A5H1ZRU5	N-terminal EF-hand calcium-binding protein 2 OS=Rattus norvegicus OX=10116 GN=Necab2 PE=4 SV=1		39.4	4.83	0	3	3	0	16	11	93	1202.12	41	13.39	21.262
High	Q63377	Sodium/potassium-transporting ATPase subunit beta-3 OS=Rattus norvegicus OX=10116 GN=Atp1b3 PE=2 SV=1	Atp1b3	31.8	7.96	0	3	3	0	16	13	123	1421.41	41	14.08	21.253	cytoplasm;membrane	cell organization and biogenesis;cellular homeostasis;regulation of biological process;transport	catalytic activity;enzyme regulator activity;protein binding;transporter activity
High	D3ZD09	Cytochrome c oxidase subunit OS=Rattus norvegicus OX=10116 GN=Cox6b1 PE=1 SV=1	LOC688869; Cox6b1	10.1	8.72	0	3	3	0	24	36	191	1636.71	45	16.71	21.249	membrane;mitochondrion		catalytic activity;transporter activity
High	P62902	60S ribosomal protein L31 OS=Rattus norvegicus OX=10116 GN=Rpl31 PE=2 SV=1	Rpl31	14.5	10.54	0	3	3	0	23	24	117	1995.56	45	17.65	21.229	membrane;ribosome	metabolic process	RNA binding;structural molecule activity
High	Q4KLH4	Paraspeckle component 1 OS=Rattus norvegicus OX=10116 GN=Pspc1 PE=1 SV=1	Pspc1	58.7	6.67	0	2	2	0	9	7	75	221.54	30	6.77	21.213	cytoplasm;nucleus	defense response;metabolic process;regulation of biological process;response to stimulus	DNA binding;RNA binding
High	O70196	Prolyl endopeptidase OS=Rattus norvegicus OX=10116 GN=Prep PE=1 SV=1	Prep	80.7	5.94	0	5	5	0	22	10	99	1520.93	41	9.87	21.212	cytoplasm;cytosol;membrane;nucleus	metabolic process	catalytic activity
High	Q566E4	Heterogeneous nuclear ribonucleoprotein R OS=Rattus norvegicus OX=10116 GN=Hnrnpr PE=1 SV=1	Hnrnpr	70.8	8.13	0	3	2	0	24	6	175	1699.23	46	19.52	21.188	cytoplasm;nucleus;spliceosomal complex	regulation of biological process	RNA binding
High	Q9JJ31	Cullin-5 OS=Rattus norvegicus OX=10116 GN=Cul5 PE=1 SV=3	Cul5	90.8	7.94	0	2	2	0	15	3	112	1518.69	25	13.07	21.183	cytoplasm;membrane;nucleus	cellular component movement;cellular homeostasis;metabolic process;regulation of biological process;response to stimulus	catalytic activity;protein binding;receptor activity;signal transducer activity
High	R4GNK3	Thioredoxin OS=Rattus norvegicus OX=10116 GN=Txn1 PE=1 SV=1		11.6	4.75	0	3	3	0	25	34	152	2007.33	55	18.62	21.153	cytoplasm;cytosol;mitochondrion;nucleus	cellular homeostasis;metabolic process;regulation of biological process;response to stimulus	catalytic activity;RNA binding
High	O88588	Phosphofurin acidic cluster sorting protein 1 OS=Rattus norvegicus OX=10116 GN=Pacs1 PE=1 SV=1	Pacs1	104.6	7.75	0	6	5	1	33	6	104	1688.41	46	13.43	21.125	Golgi	cell organization and biogenesis;transport	protein binding
High	F1LY19	RCG38820 OS=Rattus norvegicus OX=10116 GN=Upf1 PE=1 SV=3	LOC684558; Upf1	122.6	6.68	0	3	3	0	17	4	66	1251.91	29	11.9	21.085	chromosome;cytoplasm;nucleus;spliceosomal complex	cell organization and biogenesis;cellular homeostasis;metabolic process;regulation of biological process;response to stimulus	catalytic activity;DNA binding;metal ion binding;nucleotide binding;RNA binding
High	F1M6C4	ADP-ribosylation factor-like GTPase 15 OS=Rattus norvegicus OX=10116 GN=Arl15 PE=1 SV=2	Arl15	22.9	5.63	0	2	2	0	24	12	136	2188.1	50	22.61	21.081		regulation of biological process;response to stimulus	catalytic activity;nucleotide binding;protein binding;signal transducer activity
High	A0A1B0GWQ7	Component 3 of promoter of RISC OS=Rattus norvegicus OX=10116 GN=Tsn PE=1 SV=1		31.9	9.2	0	3	3	0	15	15	39	1265.43	32	10.48	21.073	cytoplasm;nucleus	metabolic process	DNA binding;protein binding;RNA binding
High	A0A0G2JYC6	RCG62582, isoform CRA_c OS=Rattus norvegicus OX=10116 GN=Ubap2l PE=1 SV=1		112.4	6.6	0	3	3	0	19	3	153	1573.58	46	17.2	20.978			protein binding;RNA binding
High	F1LMV9	Coronin OS=Rattus norvegicus OX=10116 GN=Coro2b PE=3 SV=3	Coro2b	54.9	8.27	0	4	4	0	17	9	65	1136.58	37	10.99	20.911	cytoskeleton;membrane	cell organization and biogenesis	protein binding
High	Q68FR9	Elongation factor 1-delta OS=Rattus norvegicus OX=10116 GN=Eef1d PE=1 SV=2	Eef1d	31.3	5.06	0	3	3	0	11	17	48	610.96	25	8.29	20.9	cytoplasm;cytosol;endoplasmic reticulum;nucleus	metabolic process;regulation of biological process;response to stimulus	DNA binding;protein binding;RNA binding;signal transducer activity
High	G3V7X5	SPARC-like 1 (Mast9, hevin), isoform CRA_a OS=Rattus norvegicus OX=10116 GN=Sparcl1 PE=1 SV=1	Sparcl1	70.5	4.69	0	2	2	0	7	5	59	437.58	22	9.13	20.88	extracellular	regulation of biological process;response to stimulus	metal ion binding;protein binding
High	A0A0G2JY22	Disco-interacting protein 2 homolog B OS=Rattus norvegicus OX=10116 GN=Dip2b PE=1 SV=1	LOC100912851; Dip2b	170.8	8.09	0	4	4	0	13	4	68	684.13	34	9.19	20.862	cytoplasm;membrane;nucleus	metabolic process	catalytic activity
High	A0A096MJ42	Disks large homolog 3 OS=Rattus norvegicus OX=10116 GN=Dlg3 PE=1 SV=1	Dlg3	90.3	7.03	0	3	3	0	11	5	69	810.7	28	9.96	20.84	cytoplasm;membrane	cell communication;cell organization and biogenesis;metabolic process;regulation of biological process	catalytic activity;protein binding
High	Q9Z339	Glutathione S-transferase omega-1 OS=Rattus norvegicus OX=10116 GN=Gsto1 PE=1 SV=2	Gsto1	27.7	6.68	0	7	7	0	32	30	109	1730.17	40	16.45	20.811	cytoplasm;cytosol;membrane	cellular homeostasis;metabolic process;regulation of biological process;response to stimulus	antioxidant activity;catalytic activity;protein binding
High	A0A0G2K8P2	Transportin 3 OS=Rattus norvegicus OX=10116 GN=Tnpo3 PE=1 SV=1	Tnpo3	96.6	5.59	0	2	2	0	6	5	29	116.8	23	4.12	20.793	cytoplasm;membrane;nucleus	transport	protein binding;transporter activity
High	F1LMA4	G protein-coupled receptor kinase OS=Rattus norvegicus OX=10116 GN=Grk2 PE=1 SV=2		75.7	7.3	0	5	5	0	17	9	43	1082.63	31	9.33	20.789	cytoplasm;membrane	metabolic process;regulation of biological process;response to stimulus;transport	catalytic activity;enzyme regulator activity;nucleotide binding;protein binding;receptor activity;signal transducer activity
High	P47875	Cysteine and glycine-rich protein 1 OS=Rattus norvegicus OX=10116 GN=Csrp1 PE=1 SV=2	Csrp1	20.6	8.57	0	4	4	0	13	24	0	995.55	28	6.7	20.747	nucleus		metal ion binding;RNA binding
High	Q4G079	Aminoacyl tRNA synthetase complex-interacting multifunctional protein 1 OS=Rattus norvegicus OX=10116 GN=Aimp1 PE=1 SV=1	Aimp1	34.6	8.29	0	3	3	0	20	12	119	1639.25	47	16.14	20.745	cell surface;cytosol;membrane	cell communication;cellular component movement;defense response;metabolic process;regulation of biological process;response to stimulus	protein binding;RNA binding
High	P13234	Calcium/calmodulin-dependent protein kinase type IV OS=Rattus norvegicus OX=10116 GN=Camk4 PE=1 SV=3	Camk4	53.1	4.92	0	3	3	0	18	7	161	1744.98	42	18.02	20.736	cytoplasm;cytosol;nucleus	cell communication;cell differentiation;cell organization and biogenesis;defense response;metabolic process;regulation of biological process;response to stimulus;transport	catalytic activity;nucleotide binding;protein binding
High	P62994	Growth factor receptor-bound protein 2 OS=Rattus norvegicus OX=10116 GN=Grb2 PE=1 SV=1	Grb2	25.2	6.32	0	4	4	0	25	18	87	1463.49	34	12.6	20.725	cytoplasm;cytosol;endosome;Golgi;membrane;nucleus	cell differentiation;cell organization and biogenesis;cellular component movement;defense response;metabolic process;regulation of biological process;response to stimulus;transport	catalytic activity;protein binding;RNA binding
High	Q6AYT7	Lysophosphatidylserine lipase ABHD12 OS=Rattus norvegicus OX=10116 GN=Abhd12 PE=2 SV=1	Abhd12	45.3	8.72	0	3	3	0	18	10	36	1023.47	52	12.04	20.702	cytoplasm;membrane	metabolic process;response to stimulus	catalytic activity
High	D3ZJ32	Extended synaptotagmin 2 OS=Rattus norvegicus OX=10116 GN=Esyt2 PE=1 SV=3		93.9	8.24	0	2	2	0	7	4	32		30	5.89	20.697	membrane		metal ion binding;protein binding
High	Q4G009	Malignant T-cell-amplified sequence 1 OS=Rattus norvegicus OX=10116 GN=Mcts1 PE=2 SV=1	Mcts1	20.5	8.82	0	3	3	0	17	22	103	1200.23	37	11.33	20.693	cytoplasm;cytosol;membrane	cell organization and biogenesis;metabolic process;regulation of biological process;response to stimulus	RNA binding
High	Q63768	Adapter molecule crk OS=Rattus norvegicus OX=10116 GN=Crk PE=1 SV=1	Crk	33.8	5.55	0	2	2	0	25	11	117	1861.96	72	17.04	20.662	cytoplasm;cytoskeleton;cytosol;membrane	cell organization and biogenesis;regulation of biological process;response to stimulus	protein binding
High	Q68FS2	COP9 signalosome complex subunit 4 OS=Rattus norvegicus OX=10116 GN=Cops4 PE=1 SV=1	Cops4	46.3	5.85	0	5	5	0	16	16	125	1141.63	37	9.41	20.662	cytoplasm;cytosol;nucleus	metabolic process	catalytic activity;protein binding
High	A0A0G2K4N7	Membrane palmitoylated protein 6 OS=Rattus norvegicus OX=10116 GN=Mpp6 PE=1 SV=1	Mpp6	63	6.32	0	3	3	0	15	7	48	1123.46	35	11.51	20.627	membrane		protein binding
High	A0A0G2K0V3	3'(2'),5'-bisphosphate nucleotidase 1 OS=Rattus norvegicus OX=10116 GN=Bpnt1 PE=1 SV=1	Bpnt1	35	6.24	0	4	4	0	23	13	102	1754.19	42	12.42	20.602		metabolic process	catalytic activity;metal ion binding
High	B1H2A2	Fibronectin type 3 and SPRY domain-containing protein OS=Rattus norvegicus OX=10116 GN=Fsd1 PE=1 SV=1	Fsd1	55.6	7.28	0	2	2	0	10	8	129	316.85	41	16.75	20.531			protein binding
High	O08651	D-3-phosphoglycerate dehydrogenase OS=Rattus norvegicus OX=10116 GN=Phgdh PE=1 SV=3	Phgdh	56.5	6.71	0	5	5	0	23	12	84	1057.05	34	8.34	20.468		cell differentiation;cell organization and biogenesis;metabolic process;regulation of biological process	catalytic activity;nucleotide binding
High	A0A0G2JXG3	Cell cycle control protein OS=Rattus norvegicus OX=10116 GN=Tmem30a PE=1 SV=1	Tmem30a	41.1	7.97	0	3	3	0	12	11	55	973.22	25	7.14	20.457	endoplasmic reticulum;Golgi;membrane	cell organization and biogenesis;regulation of biological process;transport	transporter activity
High	Q9EPB1	Dipeptidyl peptidase 2 OS=Rattus norvegicus OX=10116 GN=Dpp7 PE=1 SV=1	Dpp7	55.1	5.05	0	2	2	0	11	7	115	630.97	32	10.02	20.426	cytosol;extracellular;Golgi;vacuole	metabolic process	catalytic activity
High	D4ABP4	Rab3 GTPase-activating protein non-catalytic subunit OS=Rattus norvegicus OX=10116 GN=Rab3gap2 PE=1 SV=3		154.4	5.78	0	3	3	0	16	3	73	1483.84	35	11.36	20.42	cytosol;membrane	regulation of biological process	protein binding
High	A0A140TAC3	Epsin-1 OS=Rattus norvegicus OX=10116 GN=Epn1 PE=1 SV=1		60.2	4.81	0	4	3	1	15	9	76	462.39	46	16.12	20.384	cytosol	regulation of biological process;response to stimulus
High	A0A096MK30	Moesin OS=Rattus norvegicus OX=10116 GN=Msn PE=1 SV=1	Msn	67.8	6.47	0	6	2	0	31	10	96	1489.4	47	16.86	20.381	cell surface;cytoplasm;cytoskeleton;cytosol;membrane;nucleus	cell differentiation;cell organization and biogenesis;cell proliferation;cellular component movement;regulation of biological process;response to stimulus	protein binding;RNA binding
High	P63322	Ras-related protein Ral-A OS=Rattus norvegicus OX=10116 GN=Rala PE=1 SV=1	Rala	23.5	7.11	0	4	4	0	20	23	44	1270.09	34	12.93	20.344	cell surface;cytosol;membrane	cell division;cell organization and biogenesis;metabolic process;regulation of biological process;response to stimulus;transport	catalytic activity;nucleotide binding;protein binding
High	P0C5X8	Protein tweety homolog 1 OS=Rattus norvegicus OX=10116 GN=Ttyh1 PE=1 SV=1	Ttyh1	49	4.98	0	3	3	0	26	11	97	857.44	49	17.84	20.273	membrane	cell organization and biogenesis;regulation of biological process;transport	metal ion binding;transporter activity
High	Q9Z0G8	WAS/WASL-interacting protein family member 3 OS=Rattus norvegicus OX=10116 GN=Wipf3 PE=1 SV=1	Wipf3	49.4	10.27	0	3	3	0	16	8	76	1213.35	35	11.62	20.264	cytoplasm	cell differentiation;development	protein binding
High	P49620	Diacylglycerol kinase gamma OS=Rattus norvegicus OX=10116 GN=Dgkg PE=1 SV=1	Dgkg	88.5	6.95	0	4	4	0	17	7	100	776.51	36	7.49	20.239		metabolic process;regulation of biological process;response to stimulus	catalytic activity;metal ion binding;nucleotide binding
High	D3Z9H2	Hyaluronan and proteoglycan link protein 4 OS=Rattus norvegicus OX=10116 GN=Hapln4 PE=4 SV=1	Hapln4; LOC100911378	42.7	8.85	0	3	2	0	15	9	119	883.92	41	15.61	20.177			structural molecule activity
High	Q66H61	Glutamine--tRNA ligase OS=Rattus norvegicus OX=10116 GN=Qars1 PE=1 SV=1	Qars	87.6	7.31	0	2	2	0	16	3	86	1495.72	41	13.95	20.161	cytoplasm;cytosol	metabolic process;regulation of biological process	catalytic activity;enzyme regulator activity;nucleotide binding;protein binding
High	P54690	Branched-chain-amino-acid aminotransferase, cytosolic OS=Rattus norvegicus OX=10116 GN=Bcat1 PE=1 SV=1	Bcat1	46	5.76	0	4	4	0	25	12	84	1198.17	48	13.73	20.128	cytoplasm;cytosol;mitochondrion	metabolic process	catalytic activity;protein binding
High	M0R3N4	Vesicle amine transport 1-like OS=Rattus norvegicus OX=10116 GN=Vat1l PE=1 SV=2		41.6	5.33	0	2	2	0	9	9	47	769.28	31	7.98	20.079		metabolic process	catalytic activity;metal ion binding
High	D3ZI16	COP9 signalosome complex subunit 6 OS=Rattus norvegicus OX=10116 GN=Cops6 PE=1 SV=1	Cops6	37.7	6.14	0	3	3	0	15	10	97	1401.5	32	14.35	20.063	membrane	metabolic process	protein binding
High	G3V7N6	Membrane-bound O-acyltransferase domain-containing 7-like 1 OS=Rattus norvegicus OX=10116 GN=Mboat7l1 PE=1 SV=1	LOC100909580; Mboat7; LOC103689982; Mboat7l1	53.3	8.69	0	1	1	0	6	3	77	1063.1	21		20.057	membrane	metabolic process	catalytic activity
High	P04646	60S ribosomal protein L35a OS=Rattus norvegicus OX=10116 GN=Rpl35a PE=3 SV=1	LOC100359498; LOC100910496; Rpl35a; LOC100359825; LOC100361473; LOC103690996; LOC108349682	12.5	10.89	0	4	4	0	26	32	84	1900.39	40	13.64	20.034	membrane;mitochondrion;ribosome	metabolic process	RNA binding;structural molecule activity
High	Q6IRJ7	Annexin OS=Rattus norvegicus OX=10116 GN=Anxa7 PE=1 SV=1	Anxa7	50	6.18	0	3	3	0	20	9	291	1690.27	33	17.29	19.969	cytosol;membrane;nucleus	cell differentiation;cell organization and biogenesis;cell proliferation;cellular homeostasis;metabolic process;regulation of biological process;response to stimulus	metal ion binding;protein binding;RNA binding
High	B0BN65	Family with sequence similarity 49, member A OS=Rattus norvegicus OX=10116 GN=Fam49a PE=1 SV=1	Fam49a	37.3	6.01	0	3	3	0	10	13	56	338.53	30	7.57	19.921
High	D3ZWG2	Regulator of G-protein-signaling 7 OS=Rattus norvegicus OX=10116 GN=Rgs7 PE=1 SV=2		52.8	8.22	0	3	3	0	18	10	90	845.51	31	13.83	19.872	cytosol	regulation of biological process;response to stimulus	enzyme regulator activity;protein binding;signal transducer activity
High	F1LNM0	Disks large homolog 1 OS=Rattus norvegicus OX=10116 GN=Dlg1 PE=1 SV=1		100.5	5.95	0	3	2	0	13	4	60	1096.68	31	10.95	19.847			protein binding
High	D3ZXP3	Histone H2A OS=Rattus norvegicus OX=10116 GN=H2afx PE=1 SV=1	H2afx	15.1	10.74	0	2	2	0	9	22	68	467.63	26	7.85	19.764	chromosome;nucleus	metabolic process;regulation of biological process;response to stimulus	DNA binding;protein binding
High	M0RC57	Small ArfGAP 1 OS=Rattus norvegicus OX=10116 GN=Smap1 PE=1 SV=1	LOC684800; Smap1	47.6	8.51	0	3	3	0	19	7	40	1840.86	28	6.62	19.76	cytoplasm	cell organization and biogenesis;regulation of biological process	enzyme regulator activity;metal ion binding;protein binding
High	Q4V8B7	Inactive hydroxysteroid dehydrogenase-like protein 1 OS=Rattus norvegicus OX=10116 GN=Hsdl1 PE=2 SV=1	Hsdl1	36.9	8.7	0	3	3	0	18	12	53	643.91	40	17.38	19.731	mitochondrion
High	D3ZZQ0	Similar to Traf2 and NCK interacting kinase, splice variant 4 (Predicted), isoform CRA_a OS=Rattus norvegicus OX=10116 GN=Tnik PE=1 SV=1	Tnik	154.2	7.09	0	4	3	0	17	5	42	910.38	32	9.89	19.726	cytoplasm;cytoskeleton;cytosol;membrane;nucleus	cell organization and biogenesis;metabolic process;regulation of biological process;response to stimulus	catalytic activity;nucleotide binding;signal transducer activity
High	O08629	Transcription intermediary factor 1-beta OS=Rattus norvegicus OX=10116 GN=Trim28 PE=1 SV=2	Trim28	88.9	5.77	0	4	4	0	23	8	82	1406.66	50	13.72	19.71	chromosome;nucleus	cell organization and biogenesis;defense response;metabolic process;regulation of biological process;response to stimulus	catalytic activity;DNA binding;metal ion binding;protein binding;RNA binding
High	A0A0G2K079	Breast carcinoma-amplified sequence 1 homolog OS=Rattus norvegicus OX=10116 GN=Bcas1 PE=1 SV=1		37.5	9.29	0	4	4	0	20	14	47	1131.84	32	8.9	19.707
High	P28818	Ras-specific guanine nucleotide-releasing factor 1 OS=Rattus norvegicus OX=10116 GN=Rasgrf1 PE=1 SV=1	Rasgrf1	142.6	7.02	0	3	3	0	10	4	33	462.23	26	7.71	19.694	cytoplasm;cytosol;membrane	cell organization and biogenesis;cell proliferation;regulation of biological process;response to stimulus	enzyme regulator activity;protein binding
High	B2RZ78	Vacuolar protein sorting-associated protein 29 OS=Rattus norvegicus OX=10116 GN=Vps29 PE=1 SV=2	Vps29	20.5	6.79	0	4	4	0	24	24	147	1743.39	39	17.02	19.671	cytoplasm;cytosol;endosome;membrane	regulation of biological process;transport	catalytic activity;metal ion binding;transporter activity
High	O88768	ArfGAP with dual PH domains 1 OS=Rattus norvegicus OX=10116 GN=Adap1 PE=2 SV=1	Adap1	43.4	8.65	0	3	3	0	20	10	57	1440.88	35	11.27	19.635	cytoplasm;cytosol;membrane;nucleus	regulation of biological process;response to stimulus	enzyme regulator activity;metal ion binding
High	A0A0G2K1H2	Synaptoporin OS=Rattus norvegicus OX=10116 GN=Synpr PE=1 SV=1		23.9	6.92	0	4	3	0	27	18	163	1726.9	57	16	19.632	membrane	transport	transporter activity
High	Q6MG60	N(G),N(G)-dimethylarginine dimethylaminohydrolase 2 OS=Rattus norvegicus OX=10116 GN=Ddah2 PE=1 SV=1	Ddah2	29.7	6.01	0	3	2	2	21	9	109	1274.8	35	9.75	19.588	cytoplasm;cytosol;mitochondrion	metabolic process;regulation of biological process	catalytic activity
High	Q1WIM1	Cell adhesion molecule 4 OS=Rattus norvegicus OX=10116 GN=Cadm4 PE=1 SV=1	Cadm4	42.8	6.3	0	2	2	0	8	7	51	656.65	24	6.7	19.531	membrane		protein binding;receptor activity
High	P41123	60S ribosomal protein L13 OS=Rattus norvegicus OX=10116 GN=Rpl13 PE=1 SV=2	Rpl13; LOC100359922	24.3	11.55	0	3	3	0	19	15	80	1466.48	35	9.2	19.526	membrane;nucleus;ribosome	metabolic process	RNA binding;structural molecule activity
High	D3ZK73	Cullin 4B OS=Rattus norvegicus OX=10116 GN=Cul4b PE=1 SV=1	Cul4b	110.7	8.44	0	4	2	2	19	4	109	1336.29	24	12.81	19.501	cytosol;nucleus	cell organization and biogenesis;metabolic process;regulation of biological process;response to stimulus	catalytic activity;DNA binding;protein binding
High	D3ZS58	NADH dehydrogenase [ubiquinone] 1 alpha subcomplex subunit 2 OS=Rattus norvegicus OX=10116 GN=Ndufa2 PE=1 SV=1	Ndufa2	10.8	9.72	0	5	5	0	33	46	156	2007.14	50	23.59	19.456	membrane;mitochondrion	cell organization and biogenesis;metabolic process;transport	catalytic activity
High	A0A0G2JUX5	Transcriptional activator protein Pur-beta OS=Rattus norvegicus OX=10116 GN=Purb PE=1 SV=1		33.5	5.43	0	3	3	0	20	9	159	1432.09	50	12.26	19.412	nucleus	cell differentiation;cell proliferation;regulation of biological process	DNA binding;protein binding;RNA binding
High	B0BN93	26S proteasome non-ATPase regulatory subunit 13 OS=Rattus norvegicus OX=10116 GN=Psmd13 PE=1 SV=1	Psmd13	42.8	5.83	0	5	5	0	24	13	59	1156.76	40	10.72	19.402	cytosol;membrane;nucleus;proteasome	cell organization and biogenesis;metabolic process	protein binding;structural molecule activity
High	O88763	Phosphatidylinositol 3-kinase catalytic subunit type 3 OS=Rattus norvegicus OX=10116 GN=Pik3c3 PE=1 SV=1	Pik3c3	101.5	6.81	0	2	2	0	12	3	24	914.75	31	9.09	19.295	cytosol;endosome;membrane;vacuole	cell communication;cell division;cell organization and biogenesis;metabolic process;regulation of biological process;response to stimulus;transport	catalytic activity;nucleotide binding;protein binding
High	A0A0G2K9Q7	Uncharacterized protein OS=Rattus norvegicus OX=10116 GN=Map1lc3b2 PE=3 SV=1		14.5	8.43	0	4	2	3	23	24	115	1334.95	39	14.37	19.268	cytoplasm;cytosol;membrane;vacuole	cell communication;cell organization and biogenesis;metabolic process;regulation of biological process;response to stimulus
High	D4AE56	Microsomal prostaglandin E synthase 2 OS=Rattus norvegicus OX=10116 GN=Ptges2 PE=1 SV=1	Ptges2	43.4	9.25	0	1	1	0	7	5	42	663.56	22	7.47	19.267	cytosol;mitochondrion;nucleus	cellular homeostasis;metabolic process;regulation of biological process;transport	catalytic activity;DNA binding;protein binding
High	Q9QZR6	Septin-9 OS=Rattus norvegicus OX=10116 GN=Septin9 PE=1 SV=1	Sept9	63.8	8.47	0	3	1	0	20	5	77	1522.26	46	14.16	19.248	cytoplasm;cytoskeleton	cell division;cell organization and biogenesis;regulation of biological process	catalytic activity;nucleotide binding;protein binding
High	Q9JLJ3	4-trimethylaminobutyraldehyde dehydrogenase OS=Rattus norvegicus OX=10116 GN=Aldh9a1 PE=1 SV=1	Aldh9a1	53.6	6.92	0	4	4	0	16	8	55	909.57	27	4.33	19.217	cytoplasm;cytosol;mitochondrion	metabolic process	catalytic activity;nucleotide binding;protein binding
High	D4A565	Complex I-SGDH OS=Rattus norvegicus OX=10116 GN=Ndufb5 PE=1 SV=1	Ndufb5	21.7	9.47	0	4	4	0	18	21	38	928.04	33	6.11	19.118	membrane;mitochondrion	cell organization and biogenesis
High	Q64591	2,4-dienoyl-CoA reductase, mitochondrial OS=Rattus norvegicus OX=10116 GN=Decr1 PE=1 SV=2	Decr1	36.1	8.94	0	2	2	0	11	7	40	574.07	30	5.8	19.116	cytosol;mitochondrion;nucleus	cell organization and biogenesis;metabolic process	catalytic activity;nucleotide binding
High	X1WI37	40S ribosomal protein S4 OS=Rattus norvegicus OX=10116 GN=Rps4x PE=3 SV=1		29.4	10.15	0	4	4	0	18	14	49	1152.51	34	10.94	19.046	ribosome	metabolic process	RNA binding;structural molecule activity
High	P60123	RuvB-like 1 OS=Rattus norvegicus OX=10116 GN=Ruvbl1 PE=1 SV=1	Ruvbl1	50.2	6.42	0	3	3	0	19	9	100	1912.38	37	14.43	19.031	cytosol;nucleus	cell division;cell organization and biogenesis;metabolic process;regulation of biological process;response to stimulus	catalytic activity;nucleotide binding;protein binding
High	Q62648	Glutamate receptor ionotropic, NMDA 1 OS=Rattus norvegicus OX=10116 GN=Grin1 PE=1 SV=1	Grin1	106.1	8.79	0	5	5	0	21	5	84	977.06	42	10.38	18.998	cell surface;cytoplasm;endoplasmic reticulum;membrane	cell communication;cell organization and biogenesis;cellular homeostasis;metabolic process;regulation of biological process;response to stimulus;transport	metal ion binding;protein binding;receptor activity;signal transducer activity;transporter activity
High	Q9QX81	Heterogeneous nuclear ribonucleoprotein A/B OS=Rattus norvegicus OX=10116 GN=Hnrnpab PE=1 SV=1	Hnrnpab; LOC100910156; LOC103689931	36.2	6.95	0	3	2	0	27	10	108	1639.92	42	15.14	18.98	cytoplasm;nucleus	cell organization and biogenesis;regulation of biological process;response to stimulus	DNA binding;protein binding;RNA binding
High	Q8VHW5	Voltage-dependent calcium channel gamma-8 subunit OS=Rattus norvegicus OX=10116 GN=Cacng8 PE=1 SV=1	Cacng8	43.2	9.2	0	3	3	0	16	8	75	1111.08	28	11.12	18.944	membrane	regulation of biological process;transport	protein binding;transporter activity
High	P47971	Neuronal pentraxin-1 OS=Rattus norvegicus OX=10116 GN=Nptx1 PE=1 SV=1	Nptx1	47.2	6.7	0	4	4	0	28	9	44	1705.55	41	16.08	18.855	cytoplasm;membrane;mitochondrion	cell organization and biogenesis;cellular homeostasis;response to stimulus;transport	metal ion binding
High	Q925D6	Mitogen-activated protein kinase kinase 6 OS=Rattus norvegicus OX=10116 GN=Map2k6 PE=1 SV=1	Map2k6	37.4	7.39	0	3	3	0	15	13	49	955.86	32	10.39	18.842	cytoplasm;cytosol;nucleus	cell death;metabolic process;regulation of biological process;response to stimulus	catalytic activity;nucleotide binding;protein binding
High	Q5BK81	Prostaglandin reductase 2 OS=Rattus norvegicus OX=10116 GN=Ptgr2 PE=2 SV=2	Ptgr2	38.1	5.54	0	2	2	0	20	8	82	1641.13	47	18.2	18.825	cytoplasm;mitochondrion	metabolic process	catalytic activity;metal ion binding
High	M0R3K1	GTP-binding protein Rheb OS=Rattus norvegicus OX=10116 GN=Rheb PE=1 SV=2		20.3	6.33	0	3	3	0	11	22	85	452.88	24	9.22	18.818	membrane;spliceosomal complex	regulation of biological process;response to stimulus	catalytic activity;metal ion binding;nucleotide binding;protein binding
High	F1LUY5	Tetratricopeptide repeat domain 7B OS=Rattus norvegicus OX=10116 GN=Ttc7b PE=1 SV=3		64.5	6.4	0	2	2	0	12	4	89	1391.66	26	14	18.797	cytosol;membrane	cell organization and biogenesis;metabolic process	protein binding
High	Q63060	Glycerol kinase OS=Rattus norvegicus OX=10116 GN=Gk PE=2 SV=1	Gk	57.4	5.66	0	4	4	0	20	7	86	1396.46	36	10.92	18.777	cytoplasm;cytosol;membrane;mitochondrion;nucleus	metabolic process;regulation of biological process;response to stimulus	catalytic activity;nucleotide binding;protein binding
High	D3ZZK3	Receptor protein-tyrosine kinase OS=Rattus norvegicus OX=10116 GN=Epha4 PE=4 SV=1	Epha4	109.8	6.42	0	2	2	0	7	4	55	235.28	24	7.05	18.751	cell surface;cytoplasm;endoplasmic reticulum;Golgi;membrane	cell organization and biogenesis;cellular component movement;metabolic process;regulation of biological process;response to stimulus	catalytic activity;nucleotide binding;protein binding;receptor activity;signal transducer activity
High	F1LNP8	Nectin cell adhesion molecule 1 OS=Rattus norvegicus OX=10116 GN=Nectin1 PE=1 SV=2	Pvrl1; Nectin1	57.1	6.3	0	2	2	0	14	7	54	679.77	35	12.93	18.592	membrane	cell organization and biogenesis;cellular component movement;regulation of biological process;transport	protein binding;receptor activity
High	Q642B0	Glypican 4 OS=Rattus norvegicus OX=10116 GN=Gpc4 PE=1 SV=1	Gpc4	62.5	6	0	3	3	0	18	8	119	1554.68	34	15.22	18.588	membrane;nucleus		protein binding
High	G3V6I5	DnaJ heat shock protein family (Hsp40) member A3 OS=Rattus norvegicus OX=10116 GN=Dnaja3 PE=1 SV=2		46.7	9.57	0	2	2	0	14	9	97	377.44	40	13.82	18.547	cytoplasm;cytosol;membrane;mitochondrion;nucleus;organelle lumen	cell death;cell differentiation;cell organization and biogenesis;metabolic process;regulation of biological process;response to stimulus	enzyme regulator activity;protein binding
High	P0C0R5	Phosphoinositide 3-kinase regulatory subunit 4 OS=Rattus norvegicus OX=10116 GN=Pik3r4 PE=3 SV=2	Pik3r4	152.4	7.18	0	2	2	0	16	2	168	1499.5	45	12.26	18.486	cytoskeleton;endosome;membrane;vacuole	cell communication;cell organization and biogenesis;metabolic process;regulation of biological process;response to stimulus;transport	catalytic activity;nucleotide binding;protein binding
High	Q6AYT3	RNA-splicing ligase RtcB homolog OS=Rattus norvegicus OX=10116 GN=Rtcb PE=2 SV=1	LOC362855; Rtcb	55.2	7.23	0	3	3	0	20	7	34	1447.92	43	16.07	18.433	cytoplasm;cytosol;membrane;nucleus	metabolic process	catalytic activity;metal ion binding;nucleotide binding;protein binding;RNA binding
High	A0A0G2K3V2	Aflatoxin B1 aldehyde reductase member 2 OS=Rattus norvegicus OX=10116 GN=Akr7a2 PE=1 SV=1		37.5	6.73	0	2	2	0	13	8	79	1255.43	38	9.38	18.418
High	Q63584	Transmembrane emp24 domain-containing protein 10 OS=Rattus norvegicus OX=10116 GN=Tmed10 PE=1 SV=2	Tmed10	24.8	6.42	0	4	4	0	22	20	38	1146.15	39	6.27	18.396	endoplasmic reticulum;Golgi;membrane	cell organization and biogenesis;regulation of biological process;response to stimulus;transport	protein binding
High	P21533	60S ribosomal protein L6 OS=Rattus norvegicus OX=10116 GN=Rpl6 PE=1 SV=5	Rpl6	33.5	10.74	0	3	3	0	20	10	182	1704.54	39	15.58	18.392	membrane;nucleus;ribosome	cell organization and biogenesis;metabolic process	protein binding;RNA binding;structural molecule activity
High	P05503	Cytochrome c oxidase subunit 1 OS=Rattus norvegicus OX=10116 GN=Mtco1 PE=2 SV=3	COX1	56.8	6.8	0	2	2	0	15	8	104	756.25	27	13.22	18.371	membrane;mitochondrion	metabolic process;response to stimulus;transport	catalytic activity;metal ion binding;transporter activity
High	G3V940	Coronin OS=Rattus norvegicus OX=10116 GN=Coro1b PE=1 SV=1	Coro1b	53.9	5.77	0	3	3	0	14	11	89	517.07	32	14.94	18.364	cytoplasm;cytosol;membrane	cell organization and biogenesis;cellular component movement;regulation of biological process;response to stimulus	protein binding
High	G3V6N7	RCG27287, isoform CRA_a OS=Rattus norvegicus OX=10116 GN=Slc12a6 PE=1 SV=1	Slc12a6	127.5	7.14	0	4	1	0	20	3	35	1120.92	23	9.47	18.361	membrane	cell communication;response to stimulus;transport	protein binding;transporter activity
High	E9PST0	Septin 4 OS=Rattus norvegicus OX=10116 GN=Sept4 PE=1 SV=3	Sept4	43.8	6.43	0	5	2	0	52	16	200	3540.34	49	34.51	18.321	mitochondrion	cell organization and biogenesis;regulation of biological process	catalytic activity;metal ion binding;nucleotide binding;protein binding
High	P50503	Hsc70-interacting protein OS=Rattus norvegicus OX=10116 GN=St13 PE=1 SV=1	St13	41.3	5.39	0	5	5	0	30	12	116	2259.59	43	16.23	18.271	cytoplasm;cytosol	cell organization and biogenesis;metabolic process;regulation of biological process	nucleotide binding;protein binding
High	F1LYQ8	FERM, ARHGEF and pleckstrin domain-containing protein 1 OS=Rattus norvegicus OX=10116 GN=Farp1 PE=1 SV=2	Farp1	118.8	7.96	0	3	3	0	17	4	87	1387.07	30	10.95	18.251	cytoplasm;cytoskeleton;cytosol;membrane	cell organization and biogenesis;development;regulation of biological process	protein binding
High	P04276	Vitamin D-binding protein OS=Rattus norvegicus OX=10116 GN=Gc PE=1 SV=3	Gc	53.5	5.86	0	3	3	0	16	7	25	981.45	28	5.87	18.249	cytosol;extracellular	metabolic process;response to stimulus;transport	protein binding;transporter activity
High	B1WC26	N-acetylneuraminate synthase OS=Rattus norvegicus OX=10116 GN=Nans PE=1 SV=1	Nans	40	6.84	0	4	4	0	23	9	53	1461.35	39	13.29	18.211	cytosol	metabolic process	catalytic activity
High	Q5FVI4	Cell cycle exit and neuronal differentiation protein 1 OS=Rattus norvegicus OX=10116 GN=Cend1 PE=1 SV=1	Cend1; LOC100911402	15	8.97	0	3	3	0	22	20	88	1576.99	36	12.5	18.183	membrane	cell differentiation;cellular component movement;regulation of biological process;response to stimulus
High	D3ZXL9	Potassium channel tetramerization domain-containing 4 OS=Rattus norvegicus OX=10116 GN=Kctd4 PE=1 SV=1	Kctd4	29.9	7.4	0	1	1	0	10	6	106	949.18	38	10.27	18.182		cell organization and biogenesis	protein binding
High	Q923W4	Hepatoma-derived growth factor-related protein 3 OS=Rattus norvegicus OX=10116 GN=Hdgfl3 PE=1 SV=1	Hdgfrp3; Hdgfl3	22.4	8.4	0	3	3	0	16	19	30	966.58	33	10.9	18.141	cytoplasm;cytosol;extracellular;nucleus	cell organization and biogenesis;regulation of biological process	protein binding
High	P18422	Proteasome subunit alpha type-3 OS=Rattus norvegicus OX=10116 GN=Psma3 PE=1 SV=3	Psma3l; Psma3	28.4	5.44	0	4	4	0	26	14	52	1405.76	36	12.03	18.117	cytoplasm;nucleus;proteasome	metabolic process;regulation of biological process	catalytic activity
High	Q5XI64	Monoacylglycerol lipase ABHD6 OS=Rattus norvegicus OX=10116 GN=Abhd6 PE=1 SV=1	Abhd6	38.3	8.62	0	2	2	0	7	7	47	699.23	15	3.37	18.11	membrane;mitochondrion	metabolic process;regulation of biological process	catalytic activity
High	O08557	N(G),N(G)-dimethylarginine dimethylaminohydrolase 1 OS=Rattus norvegicus OX=10116 GN=Ddah1 PE=1 SV=3	Ddah1	31.4	6.13	0	3	2	0	22	13	87	1234.67	31	10.78	18.085	mitochondrion	metabolic process;regulation of biological process	catalytic activity;metal ion binding
High	D4A4K4	Vacuolar protein sorting 13 homolog C OS=Rattus norvegicus OX=10116 GN=Vps13c PE=1 SV=2		418.4	6.84	0	2	2	0	8	1	24	544.27	23	5.93	18.051	cytosol;membrane	cell organization and biogenesis
High	P61150	Fibroblast growth factor 12 OS=Rattus norvegicus OX=10116 GN=Fgf12 PE=1 SV=1	Fgf12	27.4	9.96	0	2	2	0	16	10	111	1318.58	43	14.18	18.037	nucleus	cell communication;metabolic process;regulation of biological process;response to stimulus	protein binding
High	D3ZYS1	Purine-rich element-binding protein G OS=Rattus norvegicus OX=10116 GN=Purg PE=1 SV=1	Purg	39.8	9.61	0	1	1	0	8	5	40	716.74	20	7.12	17.992			RNA binding
High	D4ADE8	DEAD-box helicase 3, X-linked OS=Rattus norvegicus OX=10116 GN=Ddx3x PE=1 SV=2	Ddx3x	34.3	7.02	0	3	1	0	21	12	69	1457.79	47	13.77	17.978	cytoplasm;cytosol;nucleus	cell organization and biogenesis;defense response;metabolic process;regulation of biological process;response to stimulus	catalytic activity;DNA binding;enzyme regulator activity;nucleotide binding;protein binding;RNA binding
High	Q9JKB0	Potassium/sodium hyperpolarization-activated cyclic nucleotide-gated channel 1 OS=Rattus norvegicus OX=10116 GN=Hcn1 PE=2 SV=1	Hcn1	102.4	8.44	0	3	3	0	11	4	50	766.69	25	2.55	17.978	cell surface;cytoplasm;membrane	cell organization and biogenesis;defense response;regulation of biological process;response to stimulus;transport	nucleotide binding;protein binding;transporter activity
High	D4AEH9	4-alpha-glucanotransferase OS=Rattus norvegicus OX=10116 GN=Agl PE=1 SV=1	Agl	174.2	6.74	0	4	4	0	17	3	70	824.58	34	14.6	17.971	cytoplasm;endoplasmic reticulum;nucleus	metabolic process;response to stimulus	catalytic activity;protein binding
High	Q6AY21	G3BP stress granule assembly factor 2 OS=Rattus norvegicus OX=10116 GN=G3bp2 PE=1 SV=1	G3bp2	50.7	5.43	0	1	1	0	16	3	76	1393.94	43	14.12	17.95	cytosol	cell organization and biogenesis;transport	RNA binding
High	Q8CGU6	Nicastrin OS=Rattus norvegicus OX=10116 GN=Ncstn PE=1 SV=1	Ncstn	78.4	5.77	0	2	2	0	11	5	94	682.66	29	8.69	17.948	endoplasmic reticulum;Golgi;membrane	cell proliferation;metabolic process;regulation of biological process;response to stimulus	catalytic activity;protein binding
High	Q6AY30	Saccharopine dehydrogenase-like oxidoreductase OS=Rattus norvegicus OX=10116 GN=Sccpdh PE=1 SV=1	Sccpdh; LOC100910414; LOC103689999	47.1	8.84	0	3	3	0	9	15	106	110.54	38	9.12	17.934	membrane;mitochondrion;nucleus	metabolic process	catalytic activity
High	D4AE96	Importin 7 OS=Rattus norvegicus OX=10116 GN=Ipo7 PE=1 SV=1	Ipo7	119.4	4.82	0	2	2	0	12	3	115	1010.05	29	11.52	17.855	cytosol;membrane;nucleus	defense response;regulation of biological process;response to stimulus;transport	protein binding;transporter activity
High	D3ZJ91	DDHD domain-containing 2 OS=Rattus norvegicus OX=10116 GN=Ddhd2 PE=1 SV=2	Ddhd2	79.5	5.27	0	2	2	0	12	3	84	1110.99	36	10.6	17.849	cytosol;membrane	cell organization and biogenesis;metabolic process;regulation of biological process;response to stimulus	catalytic activity;metal ion binding;protein binding
High	F1LN75	Septin-9 OS=Rattus norvegicus OX=10116 GN=Septin9 PE=1 SV=3		63.8	8.62	0	3	1	2	23	5	68	1800.58	50	16.09	17.785	cytoskeleton	cell organization and biogenesis;regulation of biological process	catalytic activity;nucleotide binding;protein binding
High	Q5XIC0	Enoyl-CoA delta isomerase 2 OS=Rattus norvegicus OX=10116 GN=Eci2 PE=1 SV=1	Eci2	43	8.98	0	3	3	0	11	9	58	381.49	27	3.1	17.755	membrane;mitochondrion;organelle lumen	metabolic process	catalytic activity;protein binding
High	B0BNM1	NAD(P)H-hydrate epimerase OS=Rattus norvegicus OX=10116 GN=Naxe PE=2 SV=1	Apoa1bp; Naxe	30.9	6.89	0	3	3	0	11	16	43	765.08	26	7.83	17.753	cytosol;extracellular;mitochondrion;nucleus	cell organization and biogenesis;metabolic process	catalytic activity;metal ion binding;nucleotide binding;protein binding
High	D4A1H2	Phosphatidylinositol-specific phospholipase C, X domain-containing 3 OS=Rattus norvegicus OX=10116 GN=Plcxd3 PE=4 SV=1	Plcxd3	36.3	6.46	0	3	3	0	15	14	37	1143.74	31	12.22	17.734		metabolic process	catalytic activity
High	Q499P2	Leukotriene A(4) hydrolase OS=Rattus norvegicus OX=10116 GN=Lta4h PE=1 SV=1	Lta4h	69	6.2	0	3	3	0	16	6	59	1128.05	29	10.19	17.731	cytoplasm;cytosol;nucleus	cell differentiation;metabolic process;response to stimulus	catalytic activity;metal ion binding;RNA binding
High	D4A772	Dystrobrevin OS=Rattus norvegicus OX=10116 GN=Dtna PE=1 SV=3		70.9	8.54	0	2	2	0	8	4	44	685.01	22	5.62	17.708	cytoplasm;membrane	metabolic process	metal ion binding;protein binding
High	P00388	NADPH--cytochrome P450 reductase OS=Rattus norvegicus OX=10116 GN=Por PE=1 SV=3	Por	76.9	5.48	0	2	2	0	8	5	85		39	12.97	17.641	endoplasmic reticulum;membrane;mitochondrion	metabolic process;regulation of biological process;response to stimulus	catalytic activity;nucleotide binding;protein binding
High	Q3MIE4	Synaptic vesicle membrane protein VAT-1 homolog OS=Rattus norvegicus OX=10116 GN=Vat1 PE=1 SV=1	Vat1	43.1	6.62	0	3	3	0	15	11	28	988	33	10.89	17.579	cytoplasm;membrane;mitochondrion	metabolic process;regulation of biological process	catalytic activity;metal ion binding
High	D3ZW57	60S ribosomal protein L38 OS=Rattus norvegicus OX=10116 PE=3 SV=2		8	10.01	0	1	1	0	30	19	0	2523.12	122		17.573	ribosome	cell organization and biogenesis;metabolic process	RNA binding;structural molecule activity
High	P42676	Neurolysin, mitochondrial OS=Rattus norvegicus OX=10116 GN=Nln PE=1 SV=1	Nln	80.2	6.47	0	2	2	0	16	4	92	1259.22	36	12.11	17.526	cytoplasm;cytosol;membrane;mitochondrion	metabolic process;regulation of biological process	catalytic activity;metal ion binding
High	A0A0H2UI10	Protein O-GlcNAcase OS=Rattus norvegicus OX=10116 GN=Oga PE=1 SV=1	Mgea5	106.1	5.03	0	4	4	0	14	7	40	621.44	30	6.43	17.519	cytosol;membrane;mitochondrion;nucleus	cell death;cell organization and biogenesis;metabolic process;regulation of biological process;response to stimulus;transport	catalytic activity
High	A0A0G2K459	Mitochondrial carrier 2 OS=Rattus norvegicus OX=10116 GN=Mtch2 PE=1 SV=1		33.7	8.94	0	2	2	0	25	8	131	2107.62	72	19.39	17.516	membrane;mitochondrion;nucleus	cell death;cell organization and biogenesis;cellular component movement;metabolic process;regulation of biological process;response to stimulus;transport
High	F1LM66	116 kDa U5 small nuclear ribonucleoprotein component OS=Rattus norvegicus OX=10116 GN=Eftud2 PE=1 SV=2	Eftud2	109.3	5	0	2	1	0	12	3	85	1086.24	32	12.43	17.453	cytosol;membrane;nucleus;spliceosomal complex	response to stimulus	catalytic activity;nucleotide binding;RNA binding
High	P61203	COP9 signalosome complex subunit 2 OS=Rattus norvegicus OX=10116 GN=Cops2 PE=1 SV=1	Cops2	51.6	5.53	0	3	3	0	13	12	65	1015.11	29	7.62	17.421	cytoplasm;nucleus	cell differentiation;cell proliferation;metabolic process;regulation of biological process	protein binding
High	A0A0G2K261	Isoleucyl-tRNA synthetase OS=Rattus norvegicus OX=10116 GN=Iars2 PE=1 SV=1		112.6	6.74	0	5	5	0	11	5	14	474.92	29	4.25	17.401	cytoplasm;cytosol;mitochondrion	metabolic process;regulation of biological process	catalytic activity;nucleotide binding;RNA binding
High	M0RD99	60S ribosomal protein L30 OS=Rattus norvegicus OX=10116 GN=Rpl30l1 PE=3 SV=2	Gm7429; Rpl30l1	12.8	9.39	0	2	2	0	4	17	31	524.76	14		17.381	ribosome	metabolic process	structural molecule activity
High	G3V6C9	Non-specific serine/threonine protein kinase OS=Rattus norvegicus OX=10116 GN=Cdc42bpa PE=1 SV=1	Cdc42bpa	196.9	6.67	0	2	1	0	8	2	58	659.27	25	5.58	17.378	cytoplasm;cytoskeleton;extracellular	cell differentiation;cell organization and biogenesis;cellular component movement;metabolic process;regulation of biological process;response to stimulus;transport	catalytic activity;metal ion binding;motor activity;nucleotide binding;protein binding
High	G3V8U9	Proteasome subunit beta OS=Rattus norvegicus OX=10116 GN=Psmb4 PE=1 SV=2		25.7	6.34	0	3	3	0	18	18	39	978.9	35	9.39	17.37	cytoplasm;nucleus;proteasome	metabolic process;regulation of biological process	catalytic activity
High	B5DEZ6	Glucosamine-6-phosphate isomerase OS=Rattus norvegicus OX=10116 GN=Gnpda2 PE=1 SV=1	Gnpda2	31	6.74	0	3	2	1	11	14	136	973.43	32	9.86	17.351	cytoplasm;nucleus	metabolic process	catalytic activity
High	P09456	cAMP-dependent protein kinase type I-alpha regulatory subunit OS=Rattus norvegicus OX=10116 GN=Prkar1a PE=1 SV=2	Prkar1a	43.1	5.35	0	1	1	0	8	5	68	1509.62	34	11.89	17.346	cytoplasm;membrane	cell organization and biogenesis;cell proliferation;regulation of biological process	enzyme regulator activity;nucleotide binding;protein binding
High	D4A8Y6	Versican core protein OS=Rattus norvegicus OX=10116 GN=Vcan PE=3 SV=2		332.2	4.44	0	2	2	0	7	1	39		32	8.5	17.336	extracellular;membrane	cell differentiation	metal ion binding;protein binding
High	Q5HZE4	Methylthioribose-1-phosphate isomerase OS=Rattus norvegicus OX=10116 GN=Mri1 PE=1 SV=1	Mri1	39.6	6.05	0	2	2	0	7	12	39	173.06	20	4.72	17.296	cytoplasm;cytosol;nucleus	metabolic process	catalytic activity;protein binding
High	A0A0G2JT06	COP9 signalosome complex subunit 1 OS=Rattus norvegicus OX=10116 GN=Gps1 PE=1 SV=1	Gps1	58.8	6.74	0	3	3	0	15	6	46	911.83	27	7.57	17.29	cytoplasm	metabolic process	protein binding
High	F1M9X5	cAMP-dependent protein kinase type I-beta regulatory subunit OS=Rattus norvegicus OX=10116 GN=Prkar1b PE=3 SV=3		40.1	5.36	0	2	2	0	18	8	61	1819.57	50	13.18	17.226		regulation of biological process;response to stimulus	enzyme regulator activity;nucleotide binding;protein binding
High	A0A0G2JZB8	Neuronal membrane glycoprotein M6-b OS=Rattus norvegicus OX=10116 GN=Gpm6b PE=3 SV=1		31.5	5.95	0	3	3	0	11	13	50	722.15	33	8.72	17.215	membrane	cell organization and biogenesis;regulation of biological process
High	B1WC61	Complex I assembly factor ACAD9, mitochondrial OS=Rattus norvegicus OX=10116 GN=Acad9 PE=1 SV=1	Acad9	68.8	7.69	0	4	4	0	19	6	119	1038.32	26	12.35	17.21	membrane;mitochondrion;nucleus	cell organization and biogenesis;metabolic process	catalytic activity;nucleotide binding
High	F1LQ41	Neuroligin-2 OS=Rattus norvegicus OX=10116 GN=Nlgn2 PE=1 SV=3		90.6	6.1	0	2	2	0	16	3	126	1508.67	36	16.42	17.21	membrane	cell organization and biogenesis;metabolic process;regulation of biological process	catalytic activity;protein binding
High	Q9Z2Q1	Protein transport protein Sec31A OS=Rattus norvegicus OX=10116 GN=Sec31a PE=1 SV=2	Sec31a	135.2	7.09	0	2	2	0	12	2	105	1025.47	34	8.78	17.209	cytoplasm;cytosol;endoplasmic reticulum;endosome;membrane	cell organization and biogenesis;response to stimulus;transport	protein binding
High	P62997	Transformer-2 protein homolog beta OS=Rattus norvegicus OX=10116 GN=Tra2b PE=1 SV=1	Tra2b	33.6	11.25	0	2	2	0	12	7	94	1041.27	36	9.56	17.184	membrane;nucleus;spliceosomal complex	cell organization and biogenesis;cellular homeostasis;metabolic process;regulation of biological process;response to stimulus	protein binding;RNA binding
High	G3V665	Cytosolic arginine sensor for mTORC1 subunit 2 OS=Rattus norvegicus OX=10116 GN=Castor2 PE=3 SV=1	Gatsl2; Castor2	36.1	5.45	0	2	2	0	11	9	39	734.08	26	6.34	17.167	cytosol		protein binding
High	F1M446	Ecm29 proteasome adaptor and scaffold OS=Rattus norvegicus OX=10116 GN=Ecpas PE=1 SV=3		203.8	7.14	0	2	2	0	9	1	56	651.74	30	6.42	17.164	endoplasmic reticulum;endosome;membrane;nucleus;proteasome	cell organization and biogenesis;metabolic process	protein binding;structural molecule activity
High	Q5M7U6	Actin-related protein 2 OS=Rattus norvegicus OX=10116 GN=Actr2 PE=2 SV=1	Actr2	44.7	6.74	0	4	4	0	10	9	39	836.84	19	4.96	17.155	cytoplasm;cytoskeleton;cytosol;membrane	cell division;cell organization and biogenesis;cellular component movement;regulation of biological process;response to stimulus;transport	nucleotide binding;protein binding;structural molecule activity
High	A0A0H2UHQ3	Microtubule-associated protein 1S OS=Rattus norvegicus OX=10116 GN=Map1s PE=1 SV=1		102.4	7.11	0	2	2	0	12	2	103	1157.2	28	9.51	17.148	cytoskeleton;cytosol;nucleus	cell death;cell organization and biogenesis;regulation of biological process	DNA binding;protein binding
High	G3V8G2	26S proteasome non-ATPase regulatory subunit 5 OS=Rattus norvegicus OX=10116 GN=Psmd5 PE=1 SV=1	Psmd5	55.8	5.27	0	4	4	0	17	8	86	1335.97	16	13.53	17.14	proteasome	cell organization and biogenesis
High	B0BN85	Protein SGT1 homolog OS=Rattus norvegicus OX=10116 GN=Sugt1 PE=2 SV=1	Sugt1	38.1	5.29	0	4	4	0	19	13	99	1075.31	21	11.7	17.094	cytoplasm;nucleus	regulation of biological process	protein binding
High	A0A096MK75	Ras homolog family member G (Fragment) OS=Rattus norvegicus OX=10116 GN=Rhog PE=1 SV=1		19.9	7.33	0	3	2	0	14	20	95	790.41	29	9.07	17.082		cell organization and biogenesis;cellular component movement;regulation of biological process;response to stimulus	catalytic activity;nucleotide binding
High	O70593	Small glutamine-rich tetratricopeptide repeat-containing protein alpha OS=Rattus norvegicus OX=10116 GN=Sgta PE=1 SV=1	Sgta	34.1	5.12	0	3	3	0	13	12	79	869.57	37	10.17	17.061	cytoplasm;cytosol;membrane;nucleus	metabolic process;regulation of biological process	protein binding
High	Q5U2P5	C2CD2-like OS=Rattus norvegicus OX=10116 GN=C2cd2l PE=1 SV=1	C2cd2l	76	7.46	0	2	2	0	10	5	85	838.37	35	8.53	17.028	membrane	regulation of biological process;transport	transporter activity
High	P10818	Cytochrome c oxidase subunit 6A1, mitochondrial OS=Rattus norvegicus OX=10116 GN=Cox6a1 PE=1 SV=2	Cox6a1	12.3	9.32	0	2	2	0	9	41		467.27	39	2.84	17.003	membrane;mitochondrion	metabolic process;regulation of biological process;transport	catalytic activity;enzyme regulator activity;transporter activity
High	A0A0G2K4X8	S-phase kinase-associated protein 1 OS=Rattus norvegicus OX=10116 GN=Skp1 PE=1 SV=1	Skp1	18.9	4.54	0	2	2	0	8	13	68	733.23	22	6.39	16.994	cytoplasm;cytosol;nucleus	cell organization and biogenesis;metabolic process	catalytic activity;protein binding
High	O70441	Synapsin-3 OS=Rattus norvegicus OX=10116 GN=Syn3 PE=1 SV=1	Syn3	63.3	9.44	0	4	2	0	34	7	130	1841.68	44	17.48	16.882	membrane	transport	catalytic activity;nucleotide binding;protein binding
High	B2GUY4	Dematin actin-binding protein OS=Rattus norvegicus OX=10116 GN=Dmtn PE=1 SV=1	Dmtn; Epb49	39.5	7.02	0	2	1	0	9	8	106	818.29	32	8.86	16.879	cytoskeleton;cytosol;membrane	cell organization and biogenesis;regulation of biological process;response to stimulus;transport	protein binding
High	Q5XIK2	Thioredoxin-related transmembrane protein 2 OS=Rattus norvegicus OX=10116 GN=Tmx2 PE=2 SV=1	Tmx2	33.8	8.87	0	2	2	0	12	7	94	964.34	30	10.18	16.878	membrane	cellular homeostasis;regulation of biological process
High	P83868	Prostaglandin E synthase 3 OS=Rattus norvegicus OX=10116 GN=Ptges3 PE=1 SV=2	Ptges3	18.7	4.55	0	3	3	0	19	21	117	1343.3	24	15.76	16.784	cytoplasm;cytosol;nucleus	cell organization and biogenesis;cell proliferation;metabolic process;regulation of biological process;response to stimulus	catalytic activity;protein binding
High	Q9WUS0	Adenylate kinase 4, mitochondrial OS=Rattus norvegicus OX=10116 GN=Ak4 PE=2 SV=1	Ak4	25.2	8.02	0	3	3	0	18	15	101	1602.09	32	14.56	16.773	mitochondrion;organelle lumen	metabolic process;response to stimulus	catalytic activity;nucleotide binding
High	A0A0G2K4U8	Syntaxin-12 OS=Rattus norvegicus OX=10116 GN=Stx12 PE=1 SV=1		31.1	5.59	0	3	3	0	19	12	117	1242.06	42	12.9	16.738	membrane	cell organization and biogenesis;transport	protein binding
High	Q5PPN5	Tubulin polymerization-promoting protein family member 3 OS=Rattus norvegicus OX=10116 GN=Tppp3 PE=2 SV=1	Tppp3	19	9.11	0	3	2	0	17	20	48	1042.51	40	8.76	16.725	cytoplasm;cytoskeleton	cell organization and biogenesis	protein binding
High	D4A3H5	Chloride channel protein OS=Rattus norvegicus OX=10116 GN=Clcn6 PE=1 SV=1	Clcn6	96.9	7.03	0	2	2	0	16	3	88	1022.29	35	11.79	16.708	membrane	response to stimulus;transport	transporter activity
High	A0A0G2JZF0	SEC24 homolog C, COPII coat complex component OS=Rattus norvegicus OX=10116 GN=Sec24c PE=1 SV=1		114.6	6.8	0	3	3	0	18	3	86	1182.41	33	11.42	16.627	cytoplasm;cytosol;membrane	cell organization and biogenesis;transport	metal ion binding;protein binding
High	Q56R17	Importin subunit alpha OS=Rattus norvegicus OX=10116 GN=Kpna4 PE=1 SV=1	Kpna4	57.9	4.94	0	2	2	0	11	7	88	551.19	23	10.5	16.593	cytoplasm;cytosol;nucleus	response to stimulus;transport	protein binding;transporter activity
High	D3ZBT9	Protein phosphatase 6, regulatory subunit 3 OS=Rattus norvegicus OX=10116 GN=Ppp6r3 PE=1 SV=2	Ppp6r3; Ppp6r3-ps1	97.5	4.6	0	3	3	0	9	3	36	523.27	17	5.42	16.584	cytosol;membrane	regulation of biological process	protein binding
High	Q5XIF3	NADH dehydrogenase [ubiquinone] iron-sulfur protein 4, mitochondrial OS=Rattus norvegicus OX=10116 GN=Ndufs4 PE=1 SV=1	Ndufs4	19.7	10.14	0	4	4	0	18	23	96	1283.72	30	10.28	16.584	membrane;mitochondrion	cell organization and biogenesis;metabolic process;regulation of biological process;response to stimulus;transport	catalytic activity
High	D3ZBM3	Ferrochelatase OS=Rattus norvegicus OX=10116 GN=Fech PE=1 SV=1	Fech	47.5	8.72	0	2	2	0	7	7	40	612.98	18	6.31	16.568	mitochondrion	cell differentiation;cell organization and biogenesis;metabolic process;regulation of biological process;response to stimulus	catalytic activity;metal ion binding;RNA binding
High	Q793F9	Vacuolar protein sorting-associated protein 4A OS=Rattus norvegicus OX=10116 GN=Vps4a PE=1 SV=1	Vps4a	48.9	7.8	0	3	3	0	16	8	86	1179.29	28	11.54	16.565	cytoplasm;cytosol;endosome;membrane;nucleus;vacuole	cell division;cell organization and biogenesis;metabolic process;regulation of biological process;transport	catalytic activity;nucleotide binding;protein binding;RNA binding
High	A0A5H1ZRU4	Cell adhesion molecule 1 OS=Rattus norvegicus OX=10116 GN=Cadm1 PE=1 SV=1		49.4	4.84	0	3	3	0	9	13	39	316.26	23	9.53	16.556
High	P37397	Calponin-3 OS=Rattus norvegicus OX=10116 GN=Cnn3 PE=1 SV=1	Cnn3	36.4	5.72	0	3	3	0	16	10	66	1142.08	29	9.75	16.546	cytoskeleton;cytosol	cell differentiation;cell organization and biogenesis;regulation of biological process	protein binding
High	P27653	C-1-tetrahydrofolate synthase, cytoplasmic OS=Rattus norvegicus OX=10116 GN=Mthfd1 PE=1 SV=3	Mthfd1	100.9	7.42	0	2	2	0	12	3	75	1053.15	29	9.58	16.511	cytoplasm;cytosol;membrane;mitochondrion	metabolic process;response to stimulus	catalytic activity;nucleotide binding
High	Q9EPH8	Polyadenylate-binding protein 1 OS=Rattus norvegicus OX=10116 GN=Pabpc1 PE=1 SV=1	Pabpc1	70.7	9.5	0	3	3	0	16	6	58	1103.12	28	6.7	16.44	cytoplasm;cytosol;membrane;nucleus;spliceosomal complex	metabolic process;regulation of biological process	protein binding;RNA binding
High	G3V6T1	Coatomer subunit alpha OS=Rattus norvegicus OX=10116 GN=Copa PE=1 SV=1	Copa	138.3	7.65	0	3	3	0	15	3	96	1187.48	30	12.92	16.434	cytoplasm;Golgi;membrane	transport	protein binding;structural molecule activity
High	G3V6S3	Calumenin OS=Rattus norvegicus OX=10116 GN=Calu PE=1 SV=1	Calu	37	4.67	0	2	2	0	7	12	55	200.76	23	7.32	16.431	endoplasmic reticulum;extracellular;Golgi;membrane;organelle lumen	cell organization and biogenesis;regulation of biological process;response to stimulus	enzyme regulator activity;metal ion binding;protein binding
High	Q63910	Alpha globin OS=Rattus norvegicus OX=10116 GN=Hba-a3 PE=1 SV=2	LOC287167; Hba-a1	15.5	8.22	0	3	2	0	37	23	149	1724.75	56	19	16.4		cell organization and biogenesis;transport	metal ion binding;transporter activity
High	Q3ZBA0	Tectonin beta-propeller repeat-containing protein 1 OS=Rattus norvegicus OX=10116 GN=Tecpr1 PE=2 SV=1	Tecpr1	130.1	6.46	0	3	3	0	12	3	54	806.93	20	8.48	16.378	membrane;vacuole	cell organization and biogenesis;metabolic process
High	P61227	Ras-related protein Rap-2b OS=Rattus norvegicus OX=10116 GN=Rap2b PE=2 SV=1	Rap2b	20.5	4.81	0	3	1	0	17	16	67	954.45	31	9.72	16.377	cytosol;endosome;membrane	cell organization and biogenesis;regulation of biological process;response to stimulus	catalytic activity;nucleotide binding;protein binding
High	P27615	Lysosome membrane protein 2 OS=Rattus norvegicus OX=10116 GN=Scarb2 PE=1 SV=2	Scarb2	54.1	5.01	0	3	3	0	15	8	31	967.23	22	4.6	16.309	membrane;organelle lumen;vacuole	regulation of biological process;transport	protein binding;receptor activity
High	M0RD40	Non-specific serine/threonine protein kinase OS=Rattus norvegicus OX=10116 GN=Sik3 PE=1 SV=2	LOC684112; Sik3	145.9	6.93	0	4	4	0	15	4	44	949.04	24	7.91	16.305	cytoplasm	metabolic process;regulation of biological process	catalytic activity;metal ion binding;nucleotide binding;protein binding
High	D3ZJD3	60S ribosomal protein L28 OS=Rattus norvegicus OX=10116 PE=3 SV=1	LOC100362069	15.6	11.93	0	3	3	0	13	20	19	1098.55	20	2.19	16.296	ribosome	metabolic process	structural molecule activity
High	Q62703	Reticulocalbin-2 OS=Rattus norvegicus OX=10116 GN=Rcn2 PE=1 SV=2	Rcn2	37.4	4.41	0	2	2	0	12	8	41	689.47	25	8.21	16.285	endoplasmic reticulum;organelle lumen		metal ion binding
High	Q6P3V9	60S ribosomal protein L4 OS=Rattus norvegicus OX=10116 GN=Rpl4 PE=1 SV=1	Rpl4	47.3	11.02	0	2	2	0	5	5	21	360.56	20	5.85	16.276	cytoplasm;endoplasmic reticulum;membrane;nucleus;ribosome	cell differentiation;metabolic process;regulation of biological process;response to stimulus	protein binding;RNA binding;structural molecule activity
High	A0A0G2K613	Uncharacterized protein OS=Rattus norvegicus OX=10116 PE=3 SV=1		19.8	4.69	0	2	2	0	5	22	42	368.43	19	3.1	16.207			protein binding
High	D3ZCA0	Pyridoxal phosphate homeostasis protein OS=Rattus norvegicus OX=10116 GN=Plpbp PE=1 SV=1	Prosc; Plpbp	30.1	7.93	0	3	3	0	9	13	14	589.26	18	2.47	16.202	mitochondrion
High	Q6P136	Hyou1 protein OS=Rattus norvegicus OX=10116 GN=Hyou1 PE=1 SV=1	Hyou1	111.2	5.19	0	5	5	0	25	4	80	1401.56	34	15.34	16.186	endoplasmic reticulum;membrane;organelle lumen	regulation of biological process;response to stimulus;transport	nucleotide binding
High	F7EPE0	Prosaposin OS=Rattus norvegicus OX=10116 GN=Psap PE=1 SV=2		61.4	5.2	0	2	2	0	12	4	103	1135.52	34	12.56	16.151	extracellular;mitochondrion;vacuole	cell differentiation;metabolic process;regulation of biological process;response to stimulus	catalytic activity;protein binding
High	O09175	Aminopeptidase B OS=Rattus norvegicus OX=10116 GN=Rnpep PE=1 SV=2	Rnpep	72.6	5.67	0	4	4	0	20	8	41	855.59	31	8.73	16.099	extracellular;Golgi;membrane	metabolic process	catalytic activity;metal ion binding
High	D3ZWX4	NCK-interacting protein with SH3 domain OS=Rattus norvegicus OX=10116 GN=Nckipsd PE=1 SV=3		77.5	6.05	0	3	3	0	10	4	39	868.18	22	3.51	16.006		regulation of biological process	protein binding
High	B2GUV5	V-type proton ATPase subunit G OS=Rattus norvegicus OX=10116 GN=Atp6v1g1 PE=1 SV=1	Atp6v1g1	13.7	7.28	0	1	1	0	8	9	65	645.7	19	5.75	15.987	cytosol;membrane	cellular homeostasis;response to stimulus;transport	catalytic activity;protein binding;transporter activity
High	Q76GL9	Neutral amino acid transporter ASCT1 OS=Rattus norvegicus OX=10116 GN=Slc1a4 PE=1 SV=1	Slc1a4	55.9	6.33	0	2	2	0	16	5	130	1046.78	30	9.96	15.976	cell surface;membrane	transport	transporter activity
High	P04550	Parathymosin OS=Rattus norvegicus OX=10116 GN=Ptms PE=1 SV=2	Ptms	11.6	4.2	0	2	2	0	11	17	95	1002.31	26	6.19	15.948	cytosol	regulation of biological process	enzyme regulator activity;metal ion binding
High	P29315	Ribonuclease inhibitor OS=Rattus norvegicus OX=10116 GN=Rnh1 PE=1 SV=2	LOC100360501; Rnh1	49.9	4.79	0	4	4	0	17	11	57	635.1	37	5.49	15.931	cytoplasm;cytosol	regulation of biological process	enzyme regulator activity;protein binding
High	Q00959	Glutamate receptor ionotropic, NMDA 2A OS=Rattus norvegicus OX=10116 GN=Grin2a PE=1 SV=2	Grin2a	165.4	7.05	0	3	2	0	16	2	86	1291.73	29	11.76	15.892	cell surface;endoplasmic reticulum;membrane	cell communication;cell differentiation;cell organization and biogenesis;cellular homeostasis;metabolic process;regulation of biological process;response to stimulus;transport	metal ion binding;protein binding;receptor activity;signal transducer activity;transporter activity
High	Q7TMB7	Phospholipid phosphatase-related protein type 4 OS=Rattus norvegicus OX=10116 GN=Plppr4 PE=1 SV=1	Lppr4; Plppr4	83.3	8.84	0	4	4	0	19	5	72	1050.75	37	10.95	15.889	membrane	cell organization and biogenesis;metabolic process;regulation of biological process;response to stimulus	catalytic activity
High	P62282	40S ribosomal protein S11 OS=Rattus norvegicus OX=10116 GN=Rps11 PE=1 SV=3	Rps11	18.4	10.3	0	5	5	0	22	31	86	1214.82	30	9.9	15.848	cytoplasm;membrane;ribosome	cell differentiation;metabolic process	RNA binding;structural molecule activity
High	Q64232	Very-long-chain enoyl-CoA reductase OS=Rattus norvegicus OX=10116 GN=Tecr PE=1 SV=1	Tecr	36.1	9.55	0	3	3	0	16	10	66	1174.17	25	13.9	15.847	cytoplasm;endoplasmic reticulum;membrane;nucleus	metabolic process	catalytic activity
High	B2RYW3	Complex I-B22 OS=Rattus norvegicus OX=10116 GN=Ndufb9 PE=1 SV=1	Ndufb9	21.9	8.07	0	2	2	0	12	13	94	1180.4	31	11.54	15.785	membrane;mitochondrion	cell organization and biogenesis;metabolic process
High	P38718	Mitochondrial pyruvate carrier 2 OS=Rattus norvegicus OX=10116 GN=Mpc2 PE=2 SV=1	Mpc2	14.2	10.48	0	4	4	0	16	23	52	1039.82	22	7.18	15.758	membrane;mitochondrion;nucleus	regulation of biological process;transport	transporter activity
High	D3ZT20	F-box protein 41 OS=Rattus norvegicus OX=10116 GN=Fbxo41 PE=1 SV=3		93.8	8.02	0	1	1	0	12	1	96	1123.63	30	10.65	15.703		metabolic process	catalytic activity;protein binding
High	D3ZNQ6	Ubiquitin-conjugating enzyme E2M OS=Rattus norvegicus OX=10116 GN=Ube2m PE=1 SV=1	Ube2m	20.9	7.69	0	3	3	0	20	18	61	1023.49	37	12.82	15.676	cytoplasm	metabolic process;regulation of biological process	catalytic activity;nucleotide binding;protein binding
High	P62628	Dynein light chain roadblock-type 1 OS=Rattus norvegicus OX=10116 GN=Dynlrb1 PE=1 SV=3	Dynlrb1	11	7.25	0	2	2	0	12	29	42	817.92	23	5.69	15.664	cytoplasm;cytoskeleton;membrane	cellular component movement;response to stimulus;transport	catalytic activity;motor activity;protein binding
High	E9PTX9	Solute carrier family 12 member 2 OS=Rattus norvegicus OX=10116 GN=Slc12a2 PE=1 SV=1	LOC497723	130.3	6.52	0	3	3	0	7	2	0	264.7	22	2.12	15.585	membrane	cellular homeostasis;regulation of biological process;response to stimulus;transport	protein binding;transporter activity
High	P02650	Apolipoprotein E OS=Rattus norvegicus OX=10116 GN=Apoe PE=1 SV=2	Apoe	35.7	5.27	0	3	3	0	17	9	98	1002.43	32	13.53	15.585	cell surface;cytoplasm;endoplasmic reticulum;endosome;extracellular;Golgi;membrane;nucleus;vacuole	cell differentiation;cell organization and biogenesis;cellular homeostasis;metabolic process;regulation of biological process;response to stimulus;transport	antioxidant activity;catalytic activity;enzyme regulator activity;metal ion binding;protein binding;transporter activity
High	F1M8K0	Alpha-dystroglycan OS=Rattus norvegicus OX=10116 GN=Dag1 PE=1 SV=1	Dag1	96.6	8.44	0	3	3	0	16	3	31	1138.52	25	7.94	15.576	cytoplasm;extracellular;membrane;nucleus	cell differentiation;cell organization and biogenesis;cellular component movement;metabolic process;regulation of biological process;response to stimulus;transport	metal ion binding;protein binding;structural molecule activity
High	Q00972	[3-methyl-2-oxobutanoate dehydrogenase [lipoamide]] kinase, mitochondrial OS=Rattus norvegicus OX=10116 GN=Bckdk PE=1 SV=2	Bckdk	46.4	8.76	0	1	1	0	7	4	20	209.57	21	6.64	15.558	mitochondrion;organelle lumen	metabolic process	catalytic activity;nucleotide binding
High	P04906	Glutathione S-transferase P OS=Rattus norvegicus OX=10116 GN=Gstp1 PE=1 SV=2	Gstp1	23.4	7.36	0	4	4	0	20	16	94	1068.55	33	9.82	15.547	cytoplasm;cytosol;membrane;mitochondrion;nucleus	cell communication;cell proliferation;metabolic process;regulation of biological process;response to stimulus	antioxidant activity;catalytic activity;enzyme regulator activity;protein binding
High	Q5BK47	Oxysterol-binding protein OS=Rattus norvegicus OX=10116 GN=Osbpl2 PE=1 SV=1	Osbpl2	55.4	6.34	0	3	3	0	15	8	50	1040.09	27	9.52	15.533		transport
High	A0A1P0PBZ6	Non-specific serine/threonine protein kinase OS=Rattus norvegicus OX=10116 GN=Trio PE=1 SV=1		343.7	6.39	0	5	3	2	17	2	24	851.1	34	5.57	15.529	membrane	metabolic process;regulation of biological process	catalytic activity;nucleotide binding;protein binding
High	A0A0G2JY73	Eukaryotic translation initiation factor 4 gamma, 3 OS=Rattus norvegicus OX=10116 GN=Eif4g3 PE=1 SV=1		179	5.85	0	4	3	0	15	2	44	993.25	28	7.71	15.525		regulation of biological process	protein binding;RNA binding
High	B4F7A9	Casein kinase 2 alpha 2 OS=Rattus norvegicus OX=10116 GN=Csnk2a2 PE=1 SV=1	Csnk2a2	41.2	8.56	0	3	2	0	12	9	51	986.96	20	3.41	15.523	chromosome;cytoplasm;membrane;nucleus	metabolic process;regulation of biological process	catalytic activity;nucleotide binding;protein binding
High	P54900	Sodium channel subunit beta-2 OS=Rattus norvegicus OX=10116 GN=Scn2b PE=1 SV=1	Scn2b	24.1	6.54	0	2	2	0	20	8	208	1331.87	33	12.65	15.476	membrane	regulation of biological process;response to stimulus;transport	protein binding;transporter activity
High	D3Z9L0	Acylglycerol kinase OS=Rattus norvegicus OX=10116 GN=Agk PE=1 SV=2	Agk	54.2	8.6	0	2	2	0	15	4	49	1144.78	32	7.81	15.47	membrane;mitochondrion	cell organization and biogenesis;metabolic process;transport	catalytic activity
High	F1LZ81	Dedicator of cytokinesis 4 OS=Rattus norvegicus OX=10116 GN=Dock4 PE=1 SV=3		224.8	7.81	0	2	2	0	16	2	113	1495.76	49	14.79	15.416	cytosol;Golgi;membrane	cellular component movement;regulation of biological process;response to stimulus	enzyme regulator activity;protein binding
High	Q6PCT3	Tumor protein D54 OS=Rattus norvegicus OX=10116 GN=Tpd52l2 PE=1 SV=1	Tpd52l2	24	6.15	0	2	2	0	11	13	56	832.96	28	6.94	15.397	cytoplasm		protein binding;RNA binding
High	Q5M949	Nipsnap homolog 3A (C. elegans) OS=Rattus norvegicus OX=10116 GN=Nipsnap3b PE=1 SV=1	Nipsnap3b	28.3	9.23	0	2	2	0	7	13	67	135.96	19	4.78	15.394	mitochondrion;nucleus
High	P20059	Hemopexin OS=Rattus norvegicus OX=10116 GN=Hpx PE=1 SV=3	Hpx	51.3	7.65	0	4	4	0	20	6	73	1387.54	27	12.61	15.372	extracellular	cellular homeostasis;metabolic process;regulation of biological process;transport	metal ion binding;transporter activity
High	P22057	Prostaglandin-H2 D-isomerase OS=Rattus norvegicus OX=10116 GN=Ptgds PE=1 SV=2	Ptgds	21.3	5.9	0	2	2	0	8	12	38	514.47	20	3.65	15.35	cytoplasm;endoplasmic reticulum;extracellular;Golgi;membrane;nucleus	metabolic process;regulation of biological process;response to stimulus;transport	catalytic activity;transporter activity
High	B2RZC6	Ilf2 protein OS=Rattus norvegicus OX=10116 GN=Ilf2 PE=1 SV=1	Ilf2	43	5.26	0	2	2	0	16	9	108	1666.45	33	15.95	15.34	cytoplasm;extracellular;membrane;nucleus	metabolic process;regulation of biological process;response to stimulus	catalytic activity;DNA binding;nucleotide binding;RNA binding
High	P29314	40S ribosomal protein S9 OS=Rattus norvegicus OX=10116 GN=Rps9 PE=1 SV=4	Rps9; LOC100909466; LOC103689992	22.6	10.65	0	4	4	0	15	19	74	760.81	30	5.68	15.33	cytoplasm;membrane;nucleus;ribosome	metabolic process;regulation of biological process	RNA binding;structural molecule activity;translation regulator activity
High	F7FM32	Queuosine salvage protein OS=Rattus norvegicus OX=10116 GN=RGD1311345 PE=1 SV=1	RGD1311345	39	5.77	0	1	1	0	12	4	120	1355.93	23	10.61	15.319		metabolic process
High	M0RAD5	ATP-dependent Clp protease proteolytic subunit OS=Rattus norvegicus OX=10116 GN=Clpp PE=1 SV=1	Clpp	29.7	7.85	0	2	2	0	6	10	35	472.97	19	3.89	15.319	mitochondrion;organelle lumen	cell organization and biogenesis;metabolic process	catalytic activity;protein binding
High	P84817	Mitochondrial fission 1 protein OS=Rattus norvegicus OX=10116 GN=Fis1 PE=1 SV=1	Fis1	17	8.53	0	2	2	0	9	18	30	470.45	19	2.14	15.225	endoplasmic reticulum;membrane;mitochondrion	cell death;cell organization and biogenesis;cellular homeostasis;metabolic process;regulation of biological process;response to stimulus;transport	protein binding
High	A0A0G2JY03	Uncharacterized protein OS=Rattus norvegicus OX=10116 PE=1 SV=1		28.2	6.27	0	1	1	0	5	7	39	556.91	34	5.98	15.2	cytoskeleton		protein binding;structural molecule activity
High	B0BNB9	HtrA serine peptidase 2 OS=Rattus norvegicus OX=10116 GN=Htra2 PE=1 SV=1	Htra2	49.1	9.5	0	1	1	0	8	3	51	1158.54	31	10.97	15.2	chromosome;cytoskeleton;cytosol;membrane;mitochondrion;nucleus	cell organization and biogenesis;metabolic process;regulation of biological process;response to stimulus	catalytic activity;protein binding
High	D3ZA45	Autophagy-related protein 13 OS=Rattus norvegicus OX=10116 GN=Atg13 PE=1 SV=2		52.5	5.2	0	1	1	0	3	4	31		17	3.82	15.2	cytosol;mitochondrion	cell communication;cell organization and biogenesis;metabolic process;response to stimulus	protein binding
High	D4ABK7	Heterogeneous nuclear ribonucleoprotein H3 (2H9) (Predicted), isoform CRA_c OS=Rattus norvegicus OX=10116 GN=Hnrnph3 PE=1 SV=1	Hnrnph3	36.8	6.87	0	1	1	0	8	5	67	827.58	29	9.19	15.2	nucleus	cell differentiation	RNA binding
High	F1LW74	IQ motif-containing GTPase-activating protein 2 OS=Rattus norvegicus OX=10116 GN=Iqgap2 PE=1 SV=3		162.9	5.44	0	1	1	0	8	1	127	986.85	33	9.88	15.2	cell surface;cytoplasm	cell organization and biogenesis;regulation of biological process;response to stimulus	protein binding
High	O35180	Endophilin-A3 OS=Rattus norvegicus OX=10116 GN=Sh3gl3 PE=1 SV=2	Sh3gl3	39.1	5.08	0	1	1	0	3	6	73		17	4.87	15.2	cytoplasm;endosome;membrane	cell organization and biogenesis;transport	protein binding
High	P25304	Agrin OS=Rattus norvegicus OX=10116 GN=Agrn PE=1 SV=2	Agrn	208.5	6.15	0	1	1	0	5	1	64		17	5.76	15.2	cell surface;cytosol;extracellular;membrane	cell communication;cell differentiation;cell organization and biogenesis;development;metabolic process;regulation of biological process;response to stimulus	enzyme regulator activity;metal ion binding;protein binding
High	P58200	Vesicle transport through interaction with t-SNAREs homolog 1B OS=Rattus norvegicus OX=10116 GN=Vti1b PE=1 SV=2	RGD1560475; LOC100359512; Vti1b	26.7	9.06	0	1	1	0	5	9	59	438.9	34	4.11	15.2	cytosol;endosome;Golgi;membrane;vacuole	cell organization and biogenesis;regulation of biological process;transport	protein binding
High	P84850	D-2-hydroxyglutarate dehydrogenase, mitochondrial OS=Rattus norvegicus OX=10116 GN=D2hgdh PE=3 SV=1	D2hgdh	58.8	8.13	0	1	1	0	6	4	129		26	12.28	15.2	mitochondrion	metabolic process;response to stimulus	catalytic activity;nucleotide binding
High	Q27W01	RNA-binding protein 8A OS=Rattus norvegicus OX=10116 GN=Rbm8a PE=1 SV=1	Rbm8a	19.9	5.72	0	1	1	0	1	14			17		15.2	cytoplasm;nucleus;spliceosomal complex	metabolic process;regulation of biological process;transport	protein binding;RNA binding
High	Q63635	Syntaxin-6 OS=Rattus norvegicus OX=10116 GN=Stx6 PE=1 SV=1	Stx6	29	4.88	0	1	1	0	3	8	88		17	5.48	15.2	cytosol;endosome;Golgi;membrane	cell organization and biogenesis;regulation of biological process;transport	protein binding
High	Q64536	[Pyruvate dehydrogenase (acetyl-transferring)] kinase isozyme 2, mitochondrial OS=Rattus norvegicus OX=10116 GN=Pdk2 PE=1 SV=1	Pdk2	46.1	6.61	0	1	1	0	8	5	61	703.81	26	7.87	15.2	cytosol;mitochondrion;organelle lumen	cell communication;metabolic process;regulation of biological process;response to stimulus	catalytic activity;nucleotide binding;protein binding
High	Q68FW9	COP9 signalosome complex subunit 3 OS=Rattus norvegicus OX=10116 GN=Cops3 PE=1 SV=1	Cops3	47.8	6.65	0	1	1	0	4	5	67	447.5	17	5.9	15.2	cytoplasm;cytosol;nucleus	metabolic process	protein binding
High	Q76EQ0	Serine racemase OS=Rattus norvegicus OX=10116 GN=Srr PE=1 SV=1	Srr	35.7	6.02	0	1	1	0	3	8	52		15	5.82	15.2	cytoplasm;membrane	cell organization and biogenesis;metabolic process;response to stimulus	catalytic activity;metal ion binding;nucleotide binding;protein binding
High	Q99MC0	Protein phosphatase 1 regulatory subunit 14A OS=Rattus norvegicus OX=10116 GN=Ppp1r14a PE=1 SV=1	Ppp1r14a	16.7	8.02	0	1	1	0	12	14	126	1308.17	40	12.72	15.2	cytoplasm	regulation of biological process;response to stimulus	enzyme regulator activity
High	Q9QVC8	Peptidyl-prolyl cis-trans isomerase FKBP4 OS=Rattus norvegicus OX=10116 GN=Fkbp4 PE=1 SV=3	Fkbp4	51.4	5.62	0	1	1	0	6	5	120		28	11.61	15.2	cytoplasm;cytoskeleton;cytosol;mitochondrion;nucleus	cell organization and biogenesis;metabolic process;regulation of biological process;response to stimulus;transport	catalytic activity;nucleotide binding;protein binding;RNA binding
High	G3V7L6	26S proteasome AAA-ATPase subunit RPT1 OS=Rattus norvegicus OX=10116 GN=Psmc2 PE=1 SV=1	Psmc2	48.6	5.95	0	4	4	0	16	9	35	881.54	28	6.27	15.185	cytoplasm;cytosol;membrane;nucleus;proteasome	cell differentiation;metabolic process;regulation of biological process	catalytic activity;nucleotide binding;protein binding
High	G3V7G0	Dynein light intermediate chain OS=Rattus norvegicus OX=10116 GN=Dync1li1 PE=1 SV=1	Dync1li1	56.6	6.29	0	4	3	0	16	8	32	1043.64	18	7.32	15.182	chromosome;endosome;membrane;vacuole	cell division;cell organization and biogenesis;cellular component movement;metabolic process;regulation of biological process;response to stimulus;transport	catalytic activity;motor activity;nucleotide binding;protein binding;RNA binding
High	Q9JHB5	Translin-associated protein X OS=Rattus norvegicus OX=10116 GN=Tsnax PE=1 SV=1	Tsnax	33	6.55	0	1	1	0	8	7	55	897.71	32	8.52	15.175	cytoplasm;Golgi;nucleus	cell differentiation;development	DNA binding;metal ion binding;protein binding;RNA binding
High	Q6P2A5	GTP:AMP phosphotransferase AK3, mitochondrial OS=Rattus norvegicus OX=10116 GN=Ak3 PE=1 SV=1	Ak3	25.5	8.85	0	4	4	0	12	22	59	694	21	5.57	15.16	mitochondrion;organelle lumen	cell organization and biogenesis;metabolic process;response to stimulus	catalytic activity;nucleotide binding;protein binding
High	Q6PCT9	26S proteasome non-ATPase regulatory subunit 6 OS=Rattus norvegicus OX=10116 GN=Psmd6 PE=1 SV=1	Psmd6	45.6	5.52	0	4	4	0	14	10	37	912.31	15	5.34	15.154	proteasome	metabolic process;regulation of biological process	enzyme regulator activity;protein binding
High	O88954	MAGUK p55 subfamily member 3 OS=Rattus norvegicus OX=10116 GN=Mpp3 PE=1 SV=3	Mpp3	66.5	6.51	0	3	3	0	12	6	31	763.84	23	5.36	15.139			protein binding
High	P18508	Gamma-aminobutyric acid receptor subunit gamma-2 OS=Rattus norvegicus OX=10116 GN=Gabrg2 PE=1 SV=1	Gabrg2	54	8.47	0	1	1	0	16	4	246	1955.65	50	18.91	15.129	cytoplasm;membrane	cell communication;regulation of biological process;response to stimulus;transport	protein binding;receptor activity;signal transducer activity;transporter activity
High	A0A0G2JXN8	Oxysterol-binding protein OS=Rattus norvegicus OX=10116 GN=Osbpl8 PE=1 SV=1	Osbpl8	101.1	6.96	0	2	2	0	12	2	86	1139.27	24	9.07	15.119	endoplasmic reticulum;membrane	cell differentiation;cell organization and biogenesis;regulation of biological process;transport	transporter activity
High	D3ZYY0	Short chain dehydrogenase/reductase family 39U, member 1 OS=Rattus norvegicus OX=10116 GN=Sdr39u1 PE=1 SV=1	Sdr39u1	31.9	8.05	0	3	3	0	23	16	36	668.19	31	8.18	15.101	nucleus		catalytic activity
High	G3V628	Hypothetical protein MGC:15854 OS=Rattus norvegicus OX=10116 GN=RGD1302996 PE=1 SV=1	RGD1302996	35.5	9.42	0	2	2	0	11	7	44	675.04	26	5.87	15.099	mitochondrion
High	Q8CF97	Deubiquitinating protein VCIP135 OS=Rattus norvegicus OX=10116 GN=Vcpip1 PE=1 SV=2	Vcpip1	134.5	7.2	0	3	3	0	11	3	77	963.37	32	2.99	15.099	cytoplasm;endoplasmic reticulum;Golgi	cell organization and biogenesis;metabolic process	catalytic activity
High	B5DEY8	Sorting nexin OS=Rattus norvegicus OX=10116 GN=Snx6 PE=1 SV=1	Snx6	46.6	6.16	0	2	2	0	16	5	117	1351.86	35	14.13	14.964	cytoplasm;cytosol;endosome;membrane;vacuole	cell organization and biogenesis;regulation of biological process;transport	protein binding
High	A0A0G2JW01	HP domain-containing protein OS=Rattus norvegicus OX=10116 PE=1 SV=1		48.6	8.07	0	3	2	1	5	9	31		30	0	14.947	cytoskeleton	cell organization and biogenesis;cellular component movement;regulation of biological process	protein binding
High	D3ZL50	Tetratricopeptide repeat domain 37 OS=Rattus norvegicus OX=10116 GN=Ttc37 PE=1 SV=3	Ttc37	174.2	6.9	0	2	2	0	8	2	51	655.06	19	4.61	14.914	cytoplasm;cytosol;nucleus		protein binding
High	F1LTW9	EFR3 homolog B OS=Rattus norvegicus OX=10116 GN=Efr3b PE=1 SV=2	Efr3b	92.4	6.67	0	2	2	0	8	3	41	648.43	21	6.11	14.887	membrane	cell organization and biogenesis;metabolic process
High	P47728	Calretinin OS=Rattus norvegicus OX=10116 GN=Calb2 PE=1 SV=1	Calb2	31.4	5.02	0	3	2	1	32	11	176	2343.24	44	21.28	14.877	cytoplasm;cytosol;nucleus	cellular homeostasis	metal ion binding
High	A0A0G2JYK0	Serine protease inhibitor A3N OS=Rattus norvegicus OX=10116 GN=LOC299282 PE=1 SV=1		67.9	5.39	0	2	1	0	9	4	81	749.23	21	7.73	14.854
High	Q4KM49	Tyrosine--tRNA ligase, cytoplasmic OS=Rattus norvegicus OX=10116 GN=Yars1 PE=2 SV=3	Yars	59.1	7.01	0	6	6	0	19	9	33	1022.49	22	6.91	14.854	cytoplasm;cytosol	metabolic process	catalytic activity;nucleotide binding;RNA binding
High	Q6P6S0	Synaptosomal-associated protein 47 OS=Rattus norvegicus OX=10116 GN=Snap47 PE=2 SV=1	Snap47	47	6.96	0	1	1	0	9	3	96	1240.11	24		14.797	cytoplasm;membrane	cell organization and biogenesis;regulation of biological process	protein binding
High	O35964	Endophilin-A2 OS=Rattus norvegicus OX=10116 GN=Sh3gl1 PE=1 SV=1	Sh3gl1	41.5	5.6	0	3	1	0	26	6	90	1574.95	50	18.56	14.746	cytoplasm;endosome;membrane	cell organization and biogenesis;transport	protein binding
High	B1H241	Protein Ric-8A OS=Rattus norvegicus OX=10116 GN=Ric8a PE=1 SV=1	Ric8a	59.8	5.68	0	2	2	0	12	5	100	1004.8	27	8.13	14.713	cytoplasm;membrane	cell organization and biogenesis;cellular component movement;regulation of biological process;response to stimulus	enzyme regulator activity;protein binding
High	D4A383	Protein tweety homolog OS=Rattus norvegicus OX=10116 GN=Ttyh3 PE=1 SV=1	Ttyh3	57.5	5.76	0	2	2	0	16	4	110	1642.54	33	14.37	14.705	membrane	transport	transporter activity
High	O88871	Gamma-aminobutyric acid type B receptor subunit 2 OS=Rattus norvegicus OX=10116 GN=Gabbr2 PE=1 SV=2	Gabbr2	105.7	8.72	0	1	1	0	8	1	133	1061.84	32	7.13	14.685	cytoplasm;membrane	regulation of biological process;response to stimulus	protein binding;receptor activity;signal transducer activity
High	Q9EST6	Acidic leucine-rich nuclear phosphoprotein 32 family member B OS=Rattus norvegicus OX=10116 GN=Anp32b PE=1 SV=1	Anp32b	31	3.99	0	4	3	1	17	14	25	872.4	32	6.89	14.676	cytoplasm;nucleus	cell organization and biogenesis;metabolic process;regulation of biological process;transport	protein binding
High	Q9R064	Golgi reassembly-stacking protein 2 OS=Rattus norvegicus OX=10116 GN=Gorasp2 PE=1 SV=3	Gorasp2	47.2	4.96	0	1	1	0	3	5	47		17	4.35	14.664	Golgi;membrane	cell organization and biogenesis	protein binding
High	P19944	60S acidic ribosomal protein P1 OS=Rattus norvegicus OX=10116 GN=Rplp1 PE=3 SV=1	Rplp1; LOC100360522	11.5	4.32	0	1	1	0	8	14	92	1007.41	27	10.05	14.651	ribosome	metabolic process;regulation of biological process;response to stimulus	enzyme regulator activity;structural molecule activity
High	Q925N3	PEX5-related protein OS=Rattus norvegicus OX=10116 GN=Pex5l PE=1 SV=1	Pex5l	66.8	5.4	0	3	3	0	11	8	46	676.01	27	7.68	14.639	cytoplasm;cytosol;membrane	regulation of biological process;transport	protein binding;transporter activity
High	D3ZER6	Transportin 2 OS=Rattus norvegicus OX=10116 GN=Tnpo2 PE=1 SV=2	Tnpo2	102.8	5	0	4	4	0	15	5	32	1026.45	24	7.76	14.598	cytoplasm;membrane;nucleus	regulation of biological process;transport	protein binding;transporter activity
High	Q6XVN8	Microtubule-associated proteins 1A/1B light chain 3A OS=Rattus norvegicus OX=10116 GN=Map1lc3a PE=1 SV=1	Map1lc3a	14.3	8.68	0	3	1	0	23	23	109	1043.05	38	12.9	14.594	cytoplasm;cytoskeleton;cytosol;endosome;membrane;vacuole	cell communication;cell organization and biogenesis;metabolic process;response to stimulus	protein binding
High	Q4V7C6	GMP synthase [glutamine-hydrolyzing] OS=Rattus norvegicus OX=10116 GN=Gmps PE=1 SV=1	Gmps	76.7	6.64	0	2	2	0	5	4	62	801.57	12	4.36	14.543	cytoplasm;cytosol	metabolic process;response to stimulus	catalytic activity;nucleotide binding;protein binding
High	A0A0G2K007	Non-specific serine/threonine protein kinase OS=Rattus norvegicus OX=10116 GN=Stk39 PE=1 SV=1	Stk39	56	7.2	0	5	5	0	11	9	43	488.67	22	5.81	14.526	cytoplasm;cytoskeleton;cytosol;membrane	metabolic process;regulation of biological process;response to stimulus	catalytic activity;nucleotide binding;protein binding
High	Q4FZT6	Histone H2A type 3 OS=Rattus norvegicus OX=10116 PE=2 SV=3	Hist3h2a	14.1	11.05	0	1	1	0	33	15	159	2893	99	33.01	14.517	chromosome;nucleus	regulation of biological process	DNA binding;protein binding
High	D3ZSL2	ABRA C-terminal-like OS=Rattus norvegicus OX=10116 GN=Abracl PE=1 SV=1	Abracl	9	5.8	0	1	1	0	6	20	122		31	10.25	14.516
High	A0A0A0MXV4	Angiotensin-converting enzyme (Fragment) OS=Rattus norvegicus OX=10116 GN=Ace PE=1 SV=2		130.3	6.24	0	2	2	0	8	2	62	695.13	17	5.95	14.487	cytoplasm;endosome;membrane;vacuole	cell proliferation;metabolic process;regulation of biological process;transport	catalytic activity;metal ion binding;protein binding
High	G3V9P7	Huntingtin OS=Rattus norvegicus OX=10116 GN=Htt PE=1 SV=1	Htt	344.5	6.24	0	5	5	0	12	2		686.28	25	6.48	14.478	cytoplasm;cytosol;endoplasmic reticulum;endosome;Golgi;membrane;nucleus;vacuole	cell death;cell differentiation;cell organization and biogenesis;cellular component movement;metabolic process;regulation of biological process;response to stimulus;transport	protein binding
High	F2Z3T7	Isochorismatase domain-containing protein 1 OS=Rattus norvegicus OX=10116 GN=LOC103694869 PE=1 SV=1	LOC103694869	32	7.39	0	1	1	0	8	5	81	967.51	26	9.51	14.414		metabolic process	catalytic activity
High	D3ZXA6	Pyruvate dehydrogenase phosphatase regulatory subunit OS=Rattus norvegicus OX=10116 GN=Pdpr PE=1 SV=1	Pdpr	98.8	6.48	0	3	3	0	19	4	71	1254.02	32	7	14.395	mitochondrion;organelle lumen	metabolic process	catalytic activity
High	F1M8G9	Neural cell adhesion molecule 2 OS=Rattus norvegicus OX=10116 GN=Ncam2 PE=1 SV=2		91.1	6.1	0	2	2	0	12	4	38	654.25	19	6.77	14.348	membrane		protein binding
High	P05426	60S ribosomal protein L7 OS=Rattus norvegicus OX=10116 GN=Rpl7 PE=1 SV=2	Rpl7	30.3	10.87	0	2	2	0	15	8	54	865.27	25	7.46	14.342	cytoplasm;membrane;nucleus;ribosome	metabolic process	DNA binding;protein binding;RNA binding;structural molecule activity
[truncated: 1,235 more rows]

## Sheet: Excel Table S2
Excel Table S2.	Quantification of significantly regulated proteins in CPO vs. vehicle samples
[truncated: 98 more rows]

## Sheet: Excel Table S3
Excel Table S2.	Quantification of significantly regulated proteins in chlordane vs. vehicle samples
[truncated: 100 more rows]
